# Supplementary material for: Cell size sensing in animal cells coordinates anabolic growth rates and cell cycle progression to maintain cell size uniformity
Source: eLife. 2018 Jun 11;7:e26957. doi: 10.7554/eLife.26957 (PMC6031432; doi:10.7554/eLife.26957)
Supplement: Figure 1—source data 1. — Source data include individual measurements of cell age, cell size (total SE-A647 intensity), and cell cycle stage (total mAG-hGem intensity). [file elife-26957-fig1-data1.zip]

Archive with 3 entries (2 files):
- Figure 1-source code and data/
- Figure 1-source code and data/Figure_1.m
- Figure 1-source code and data/Figure_1_DATA.mat
