# Supplementary material for: Cell size sensing in animal cells coordinates anabolic growth rates and cell cycle progression to maintain cell size uniformity
Source: eLife. 2018 Jun 11;7:e26957. doi: 10.7554/eLife.26957 (PMC6031432; doi:10.7554/eLife.26957)
Supplement: Figure 1—source data 1. — Source data include individual measurements of cell age, cell size (total SE-A647 intensity), and cell cycle stage (total mAG-hGem intensity). [file elife-26957-fig1-data1.zip › Figure 1-source code and data/Figure_1.m]

% LOADING DATA
load('Figure_1_DATA.mat')

% choose experiments to plot (from replicates)
Exps=[3];

%% size vs age with bootstrap
ThresholdSampleSize=10;
for iter=Exps
    A=Ages{iter};
    S=Sizes{iter};
    MaxAge=max(A);
    BTSTRP_AgeScale{iter}=0:0.1:MaxAge;

    for btstrpi=1:500
        r=round((length(S)-1)*rand(length(S),1)+1);
        BSTRP_size_vs_age{iter}(btstrpi,1:length(BTSTRP_AgeScale{iter}))=myrlowess([A(r)' S(r)'],BTSTRP_AgeScale{iter},0.4);
        if mod(btstrpi,100)==0
            disp([iter btstrpi])
        end
    end
end
for iter=Exps
    figure
    PlotConfidenceIntervals(prctile(BSTRP_size_vs_age{iter},5),prctile(BSTRP_size_vs_age{iter},95),(BTSTRP_AgeScale{iter}.*interval(iter)./60),[0.9 0.9 0.9],1);
    hold on
    plot((BTSTRP_AgeScale{iter}.*interval(iter)./60),mean(BSTRP_size_vs_age{iter}));
    xlabel('Age')
    ylabel('Avg Size')
    title(['Exp: ' num2str(iter)])
    xlim([0 25])
end

%% Mean size, separation into G1 and S

% size vs time G1
ThresholdSampleSize=50;
for iter=Exps
    figure(100+iter)
    A=Ages{iter};
    S=Sizes{iter};
    G=nlogGem{iter};
    A=A(G<6);
    S=S(G<6);
    MaxAge=max(A);
    AgeScale=0:0.1:MaxAge;
    m=myrlowess([A' S'],AgeScale,0.5);
    [f,s,h]=ksdensity(A,AgeScale);
    LocalSampleSize=f*h*length(A);
    I=LocalSampleSize>ThresholdSampleSize;
    
    %     [bootstat,bootsam]=bootstrp(50,@(A,S) VarTrends(A,S,a,W,MinAge,MaxAge),A,S);
    %     PlotConfidenceIntervals(smooth(prctile(bootstat,5),5,'lowess'),smooth(prctile(bootstat,95),5,'lowess'),AgeScale,[0.9 0.9 0.9],1);
    %     hold on
    plot((AgeScale(I).*interval(iter)./60),m(I),'r')
    hold on
    xlabel('time')
    ylabel('size')
end

% size vs time S
for iter=Exps
    figure(100+iter)
    A=Ages{iter};
    S=Sizes{iter};
    G=nlogGem{iter};
    A=A(G>6);
    S=S(G>6);
    MaxAge=max(A);
    AgeScale=0:0.1:MaxAge;
    m=myrlowess([A' S'],AgeScale,0.4);
    [f,s,h]=ksdensity(A,AgeScale);
    LocalSampleSize=f*h*length(A);
    I=LocalSampleSize>ThresholdSampleSize;
    
    %     [bootstat,bootsam]=bootstrp(50,@(A,S) VarTrends(A,S,a,W,MinAge,MaxAge),A,S);
    %     PlotConfidenceIntervals(smooth(prctile(bootstat,5),5,'lowess'),smooth(prctile(bootstat,95),5,'lowess'),AgeScale,[0.9 0.9 0.9],1);
    %     hold on
    plot((AgeScale(I).*interval(iter)./60),m(I),'b')
    hold on
    xlabel('time')
    ylabel('size')
    title(['Exp: ' num2str(iter)])
end

%% Subfunctions called

function ys=myrlowess(xy,xs,span)
% MYRLOWESS modifies MYLOWESS (see copyright notice at end of script), to use robust fitting.
%MYLOWESS Lowess smoothing, preserving x values
%   YS=MYLOWESS(XY,XS) returns the smoothed version of the x/y data in the
%   two-column matrix XY, but evaluates the smooth at XS and returns the
%   smoothed values in YS.  Any values outside the range of XY are taken to
%   be equal to the closest values.

if nargin<3 || isempty(span)
    span = .3;
end

% Sort and get smoothed version of xy data
xy = sortrows(xy);
x1 = xy(:,1);
y1 = xy(:,2);
ys1 = smooth(x1,y1,span,'rlowess');

% Remove repeats so we can interpolate
t = diff(x1)==0;
x1(t)=[]; ys1(t) = [];

% Interpolate to evaluate this at the xs values
ys = interp1(x1,ys1,xs,'linear',NaN);

% Some of the original points may have x values outside the range of the
% resampled data.  Those are now NaN because we could not interpolate them.
% Replace NaN by the closest smoothed value.  This amounts to extending the
% smooth curve using a horizontal line.
if any(isnan(ys))
    ys(xs<x1(1)) = ys1(1);
    ys(xs>x1(end)) = ys1(end);
end
end

function PlotConfidenceIntervals(lower,upper,x,colour,a)
     
% PlotConfidenceIntervals(lower,upper)       
% PlotConfidenceIntervals(lower,upper,x)
% PlotConfidenceIntervals(lower,upper,x,colour)
% a - facealpha (transparency)
% Plots a shaded region on a graph between specified lower and upper confidence intervals (L and U).
% l and u must be vectors of the same length.
% Uses the 'fill' function, not 'area'. Therefore multiple shaded plots
% can be overlayed without a problem. Make them transparent for total visibility.
% x data can be specified, otherwise plots against index values.
% colour can be specified (eg 'k'). Defaults to blue.

% Raymond Reynolds 24/11/06

if length(lower)~=length(upper)
    error('lower and upper vectors must be same length')
end

if nargin<4
    colour='b';
end

if nargin<3
    x=1:length(lower);
end

% convert to row vectors so fliplr can work
if find(size(x)==(max(size(x))))<2
x=x'; end
if find(size(lower)==(max(size(lower))))<2
lower=lower'; end
if find(size(upper)==(max(size(upper))))<2
upper=upper'; end

fill([x fliplr(x)],[upper fliplr(lower)],colour,'facealpha',a)
end

%% Copyright for function MYLOWESS

%Copyright (c) 2010, The MathWorks, Inc.
%All rights reserved.

%Redistribution and use in source and binary forms, with or without 
%modification, are permitted provided that the following conditions are 
%met:

 %   * Redistributions of source code must retain the above copyright 
 %     notice, this list of conditions and the following disclaimer.
 %   * Redistributions in binary form must reproduce the above copyright 
 %     notice, this list of conditions and the following disclaimer in 
 %     the documentation and/or other materials provided with the distribution
 %   * Neither the name of the The MathWorks, Inc. nor the names 
 %     of its contributors may be used to endorse or promote products derived 
 %     from this software without specific prior written permission.
      
%THIS SOFTWARE IS PROVIDED BY THE COPYRIGHT HOLDERS AND CONTRIBUTORS "AS IS" 
%AND ANY EXPRESS OR IMPLIED WARRANTIES, INCLUDING, BUT NOT LIMITED TO, THE 
%IMPLIED WARRANTIES OF MERCHANTABILITY AND FITNESS FOR A PARTICULAR PURPOSE 
%ARE DISCLAIMED. IN NO EVENT SHALL THE COPYRIGHT OWNER OR CONTRIBUTORS BE 
%LIABLE FOR ANY DIRECT, INDIRECT, INCIDENTAL, SPECIAL, EXEMPLARY, OR 
%CONSEQUENTIAL DAMAGES (INCLUDING, BUT NOT LIMITED TO, PROCUREMENT OF 
%SUBSTITUTE GOODS OR SERVICES; LOSS OF USE, DATA, OR PROFITS; OR BUSINESS 
%INTERRUPTION) HOWEVER CAUSED AND ON ANY THEORY OF LIABILITY, WHETHER IN 
%CONTRACT, STRICT LIABILITY, OR TORT (INCLUDING NEGLIGENCE OR OTHERWISE) 
%ARISING IN ANY WAY OUT OF THE USE OF THIS SOFTWARE, EVEN IF ADVISED OF THE 
%POSSIBILITY OF SUCH DAMAGE.
