# Supplementary material for: Cell size sensing in animal cells coordinates anabolic growth rates and cell cycle progression to maintain cell size uniformity
Source: eLife. 2018 Jun 11;7:e26957. doi: 10.7554/eLife.26957 (PMC6031432; doi:10.7554/eLife.26957)
Supplement: Figure 2—source data 1. — Figure_2ABC_2S2.m generates Figures 2A, B and C, as well as Figure 2—figure supplement 2. Figure_2D.m generates Figure 2D. Source data include individual measurements of cell age, cell size (total SE-A647 intensity), and nucleus size. [file elife-26957-fig2-data1.zip]

Archive with 5 entries (4 files):
- Figure 2-source code and data/
- Figure 2-source code and data/DATA_HeLa_Exp3.mat
- Figure 2-source code and data/DATA_HeLa_Timelapse.mat
- Figure 2-source code and data/Figure_2ABC_2S2.m
- Figure 2-source code and data/Figure_2D.m
