# Supplementary material for: Cell size sensing in animal cells coordinates anabolic growth rates and cell cycle progression to maintain cell size uniformity
Source: eLife. 2018 Jun 11;7:e26957. doi: 10.7554/eLife.26957 (PMC6031432; doi:10.7554/eLife.26957)
Supplement: Figure 2—source data 1. — Figure_2ABC_2S2.m generates Figures 2A, B and C, as well as Figure 2—figure supplement 2. Figure_2D.m generates Figure 2D. Source data include individual measurements of cell age, cell size (total SE-A647 intensity), and nucleus size. [file elife-26957-fig2-data1.zip › Figure 2-source code and data/Figure_2ABC_2S2.m]

load('DATA_HeLa_Exp3.mat')
interval=15;

%% Plot size (protein) vs. age
figure
t=3;
W=10;
D=20;
I1=find(Ages{t}>0 & Ages{t}<W);
I2=find(Ages{t}>D & Ages{t}<W+D);
[H,P]=ttest2(Sizes{t}(I1),Sizes{t}(I2));
% plot(Ages{t},Sizes{t},'.')
clear M E A
for i=1:10
    I=find(Ages{t}>W*(i-1) & Ages{t}<W*i);
    M(i)=mean(Sizes{t}(I));
    E(i)=std(Sizes{t}(I))/sqrt(length(I));
    A(i)=mean(Ages{t}(I));
end

errorbar(A*interval/60,M,E)
i=1;I1=find(Ages{t}>W*(i-1) & Ages{t}<W*i);
i=3;I3=find(Ages{t}>W*(i-1) & Ages{t}<W*i);
i=5;I5=find(Ages{t}>W*(i-1) & Ages{t}<W*i);
i=8;I8=find(Ages{t}>W*(i-1) & Ages{t}<W*i);
[H1,P1]=ttest2(Sizes{t}(I1),Sizes{t}(I3));
[H2,P2]=ttest2(Sizes{t}(I3),Sizes{t}(I5));
[H3,P3]=ttest2(Sizes{t}(I5),Sizes{t}(I8));

hold on
line([5 25]*interval/60,[8.5 8.5]*1e5)
text(17*interval/60,8.6e5,num2str(P1),'HorizontalAlignment','center')

line([25 45]*interval/60,[9.5 9.5]*1e5)
text(35*interval/60,9.6e5,num2str(P2),'HorizontalAlignment','center')

line([55 75]*interval/60,[11.5 11.5]*1e5)
text(65*interval/60,11.6e5,num2str(P3),'HorizontalAlignment','center')

PcChange=round((M-M(1))/M(1)*100);
% for i=1:10
%     text(A(i)*interval/60,M(i)+0.1e5,[num2str(PcChange(i)) '%'],'HorizontalAlignment','center')
% end
xlabel('Age');ylabel('Protein')
axis([0 23 6.5e5 12e5])

%% Plot size (nucleus) vs. age
%nuclear area plotted in pixels. 1 pixel = 0.416 cubic microns
figure
t=3;
W=10;
D=20;
I1=find(Ages{t}>0 & Ages{t}<W);
I2=find(Ages{t}>D & Ages{t}<W+D);
[H,P]=ttest2(NucArea{t}(I1),NucArea{t}(I2));
% plot(Ages{t},NucArea{t},'.')
clear M E A
for i=1:10
    I=find(Ages{t}>W*(i-1) & Ages{t}<W*i);
    M(i)=mean(NucArea{t}(I));
    E(i)=std(NucArea{t}(I))/sqrt(length(I));
    A(i)=mean(Ages{t}(I));
end

errorbar(A*interval/60,M,E)
i=1;I1=find(Ages{t}>W*(i-1) & Ages{t}<W*i);
i=3;I3=find(Ages{t}>W*(i-1) & Ages{t}<W*i);
i=5;I5=find(Ages{t}>W*(i-1) & Ages{t}<W*i);
i=8;I8=find(Ages{t}>W*(i-1) & Ages{t}<W*i);
[H1,P1]=ttest2(NucArea{t}(I1),NucArea{t}(I3));
[H2,P2]=ttest2(NucArea{t}(I3),NucArea{t}(I5));
[H3,P3]=ttest2(NucArea{t}(I5),NucArea{t}(I8));

hold on
line([5 25]*interval/60,[925 925])
text(17*interval/60,935,num2str(P1),'HorizontalAlignment','center')

line([25 45]*interval/60,[980 980])
text(35*interval/60,990,num2str(P2),'HorizontalAlignment','center')

line([55 75]*interval/60,[1200 1200])
text(65*interval/60,1210,num2str(P3),'HorizontalAlignment','center')

PcChange=round((M-M(1))/M(1)*100);
% for i=1:10
%     text(A(i)*interval/60,M(i)+15,[num2str(PcChange(i)) '%'],'HorizontalAlignment','center')
% end
xlabel('Age');ylabel('Nuclear Size')
axis([0 23 775 1250])

%% Plot size (protein) vs. age

t=3;
figure
S=linspace(prctile(Ages{t},5),prctile(Ages{t},90),7);
clear Ms Es As Mn En An f2 F AX1 AX2
for i=2:length(S)
    I=find(Ages{t}>S(i-1) & Ages{t}<S(i));
    plot(Sizes{t}(I),NucArea{t}(I),'.')
    hold on
    % mean values
    Ms(i-1)=mean(Sizes{t}(I));
    Es(i-1)=std(Sizes{t}(I))/sqrt(length(I));
    As(i-1)=mean(Ages{t}(I));
    Mn(i-1)=mean(NucArea{t}(I));
    En(i-1)=std(NucArea{t}(I))/sqrt(length(I));
    An(i-1)=mean(Ages{t}(I));
    
    % distributions
    gridx1 = linspace(prctile(Sizes{t}(I),1),prctile(Sizes{t}(I),99),30);
    gridx2 = linspace(prctile(NucArea{t}(I),1),prctile(NucArea{t}(I),99),30);
    [x1,x2] = meshgrid(gridx1, gridx2);
    x1 = x1(:);
    x2 = x2(:);
    xi = [x1 x2];
    [f]=ksdensity([Sizes{t}(I)' NucArea{t}(I)'],xi);
    c1=0;
    for k=1:length(gridx1)
        c2=0;
        c1=c1+1;
        for j=1:length(gridx2)
            c2=c2+1;
            ii=find(xi(:,1)==gridx1(k) & xi(:,2)==gridx2(j));
            f2(c2,c1)=f(ii);
        end
    end
    F{i-1}=f2;
    AX1{i-1}=gridx1;
    AX2{i-1}=gridx2;
end

% errorbar(Ms,Mn,Es,'horizontal','o')
% hold on
% errorbar(Ms,Mn,En,'vertical','o')

% i=1
% contour(AX1{i},AX2{i},F{i},[5:0.6:10]*1e-8,'k')
% plot(Sizes{t},NucArea{t},'k.')
% hold on
i=2
contour(AX1{i},AX2{i},F{i},[6:0.5:8]*1e-9,'k')
hold on
% i=3
% contour(AX1{i},AX2{i},F{i},[4:0.3:10]*1e-8,'b')
i=4
contour(AX1{i},AX2{i},F{i},[5:0.5:9]*1e-9,'b')
% i=5
% contour(AX1{i},AX2{i},F{i},[3:0.3:10]*1e-8,'b')
i=6
contour(AX1{i},AX2{i},F{i},[3.5:0.2:5]*1e-9,'r')
axis([0 2e6 300 2000])

%%
I=find(Ages{t}>prctile(Ages{t},0) & Ages{t}<prctile(Ages{t},90));
gridx1 = linspace(prctile(Sizes{t}(I),1),prctile(Sizes{t}(I),95));
gridx2 = linspace(prctile(NucArea{t}(I),1),prctile(NucArea{t}(I),95));
[x1,x2] = meshgrid(gridx1, gridx2);
x1 = x1(:);
x2 = x2(:);
xi = [x1 x2];
[f]=ksdensity([Sizes{t}' NucArea{t}'],xi);
c1=0;
for i=1:length(gridx1)
    c2=0;
    c1=c1+1;
    for j=1:length(gridx2)
        c2=c2+1;
        ii=find(xi(:,1)==gridx1(i) & xi(:,2)==gridx2(j));
        f0(c2,c1)=f(ii);
    end
end
figure
h1=errorbar(Ms,Mn,2*Es,'horizontal','.');
hold on
h2=errorbar(Ms,Mn,2*En,'vertical','.');
plot(Ms,Mn,'.');
lsline

figure
plot(Sizes{t},NucArea{t},'.','markersize',3) %nuclear area plotted in pixels. 1 pixel = 0.416 cubic microns
hold on
contour(gridx1,gridx2,f0,[1:0.5:4.7]*1e-9,'k')
axis([0 2e6 300 2000])


    
  
