# Supplementary material for: Cell size sensing in animal cells coordinates anabolic growth rates and cell cycle progression to maintain cell size uniformity
Source: eLife. 2018 Jun 11;7:e26957. doi: 10.7554/eLife.26957 (PMC6031432; doi:10.7554/eLife.26957)
Supplement: Figure 2—source data 1. — Figure_2ABC_2S2.m generates Figures 2A, B and C, as well as Figure 2—figure supplement 2. Figure_2D.m generates Figure 2D. Source data include individual measurements of cell age, cell size (total SE-A647 intensity), and nucleus size. [file elife-26957-fig2-data1.zip › Figure 2-source code and data/Figure_2D.m]

%% Load Data
load('DATA_HeLa_Timelapse')

% Correlation between size and G1 length
for iter=6
    [Ctemp,Ptemp]=corr(CtrlsGoodTraces{iter}.SmoothedSizes(:,6),CtrlsGoodTraces{iter}.GemRise'); %Pearson's r    
    figure;hold on
    plot(CtrlsGoodTraces{iter}.SmoothedSizes(:,6),CtrlsGoodTraces{iter}.GemRise,'o');
    ftest=fit(CtrlsGoodTraces{iter}.SmoothedSizes(:,6),CtrlsGoodTraces{iter}.GemRise','poly1','Robust','Bisquare');
    plot(ftest)
    xlabel('Nuclear Size 1.25 hrs After Birth');ylabel('G1 length');
    title(['Exp. ' num2str(iter) ': ' num2str(length(CtrlsGoodTraces{iter}.cclength)) ' cells, r=' num2str(Ctemp)])
    
    Crand=zeros(1,10000);
    for iter2=1:10000
        Crand(iter2)=corr(CtrlsGoodTraces{iter}.SmoothedSizes(:,6),CtrlsGoodTraces{iter}.GemRise(randperm(length(CtrlsGoodTraces{iter}.GemRise)))'); %Pearson's r for randomized samples
    end
    figure;histogram(Crand);hold on
    line([Ctemp Ctemp],[0 600])
    title(['Exp. ' num2str(iter) ': ' num2str(length(CtrlsGoodTraces{iter}.cclength)) ' cells, p=' num2str(Ptemp)])
end
