# Supplementary material for: Cell size sensing in animal cells coordinates anabolic growth rates and cell cycle progression to maintain cell size uniformity
Source: eLife. 2018 Jun 11;7:e26957. doi: 10.7554/eLife.26957 (PMC6031432; doi:10.7554/eLife.26957)
Supplement: Figure 3—source data 1. — Source data include individual measurements of cell age and cell size (total SE-A647 intensity) for control and rapamycin-treated samples. [file elife-26957-fig3-data1.zip]

Archive with 5 entries (4 files):
- Figure 3-source code and data/
- Figure 3-source code and data/DATA_Rpe1Rap_LoadAllLiveFix.mat
- Figure 3-source code and data/DATA_Rpe1_LoadAllLiveFix.mat
- Figure 3-source code and data/Figure_3AB.m
- Figure 3-source code and data/myrlowess.m
