# Supplementary material for: Cell size sensing in animal cells coordinates anabolic growth rates and cell cycle progression to maintain cell size uniformity
Source: eLife. 2018 Jun 11;7:e26957. doi: 10.7554/eLife.26957 (PMC6031432; doi:10.7554/eLife.26957)
Supplement: Figure 3—source data 1. — Source data include individual measurements of cell age and cell size (total SE-A647 intensity) for control and rapamycin-treated samples. [file elife-26957-fig3-data1.zip › Figure 3-source code and data/Figure_3AB.m]

%% LOADING DATA
load('DATA_Rpe1_LoadAllLiveFix.mat')
load('DATA_Rpe1Rap_LoadAllLiveFix.mat')
% Ages = Structure containing age (time since last division) measurements

% choose experiments to plot (from replicates)
Exps=[4];

%% Size dist ctrl rap

for iter=Exps
    Exps;hold on
    [fsp,ssp]=ksdensity(Sizes{iter});plot(ssp,fsp,'b')
    [fsp,ssp]=ksdensity(RSizes{iter});plot(ssp,fsp,'r')
    xlabel('Size');ylabel('Frequency')
    title(['Ctrl median: ' num2str(median(Sizes{iter})) ' Rap median: ' num2str(median(RSizes{iter}))])
    legend(['Ctrl ' num2str(length(Sizes{iter})) ' cells'],['Rap ' num2str(length(RSizes{iter})) ' cells'])
end

%% Cell size vs. time
iter=4;
ThresholdSampleSize=10;
figure;

A=Ages{iter};
S=Sizes{iter};
MaxAge=max(A);
plot(A,S,'k.')
hold on
AgeScale=0:0.1:MaxAge;
m=myrlowess([A' S'],AgeScale,0.4);
[f,s,h]=ksdensity(A,AgeScale);
LocalSampleSize=f*h*length(A);
I=LocalSampleSize>ThresholdSampleSize;
plot(AgeScale(I),m(I),'k')
% [fresult,gof]=fit(AgeScale(I)',m(I)','poly1');
[fresult,gof]=fit(A',S','poly1');
CnfInt=confint(fresult);
AverageGR_of_iter_4=[fresult.p1 CnfInt(1:2,1)'];
hold on

A=RAges{iter};
S=RSizes{iter};
plot(A,S,'r.')
MaxAge=max(A);
AgeScale=0:0.1:MaxAge;
m=myrlowess([A' S'],AgeScale,0.4);
[f,s,h]=ksdensity(A,AgeScale);
LocalSampleSize=f*h*length(A);
I=LocalSampleSize>ThresholdSampleSize;
plot(AgeScale(I),m(I),'r')
[fresult,gof]=fit(A',S','poly1');
CnfInt=confint(fresult);
AverageGR_of_iter_4=[AverageGR_of_iter_4 ; fresult.p1 CnfInt(1:2,1)'];

xlabel('time')
ylabel('size')
ylim([0 2e6])

AverageGR_of_iter_4=array2table(AverageGR_of_iter_4,'variablenames',{'mean','LowerConf','UpperConf'},'rownames',{'Cnt','Rapamycin'});
