# Supplementary material for: Cell size sensing in animal cells coordinates anabolic growth rates and cell cycle progression to maintain cell size uniformity
Source: eLife. 2018 Jun 11;7:e26957. doi: 10.7554/eLife.26957 (PMC6031432; doi:10.7554/eLife.26957)
Supplement: Figure 4—source data 1. — Figure_4CEG.m generates Figures 4C, E and G. Figure_4DFH.m generates Figures 4D, F and H. Figure_4IJ.m generates Figure 4I and J. Source data include individual measurements of cell age, cell size (total SE-A647 intensity), and nucleus size. [file elife-26957-fig4-data1.zip]

Archive with 11 entries (11 files):
- Figure 4-source code and data/DATA_HeLa_LoadAllLiveFix.mat
- Figure 4-source code and data/DATA_HeLa_Timelapse.mat
- Figure 4-source code and data/DATA_Rpe1_LoadAllLiveFix.mat
- Figure 4-source code and data/DATA_Rpe1_Timelapse.mat
- Figure 4-source code and data/Figure_4CEG.m
- Figure 4-source code and data/Figure_4DFH.m
- Figure 4-source code and data/Figure_4IJ.m
- Figure 4-source code and data/Figure_4S3.m
- Figure 4-source code and data/mylowess.m
- Figure 4-source code and data/myrlowess.m
- Figure 4-source code and data/PlotConfidenceIntervals.m
