# Supplementary material for: Cell size sensing in animal cells coordinates anabolic growth rates and cell cycle progression to maintain cell size uniformity
Source: eLife. 2018 Jun 11;7:e26957. doi: 10.7554/eLife.26957 (PMC6031432; doi:10.7554/eLife.26957)
Supplement: Figure 4—source data 1. — Figure_4CEG.m generates Figures 4C, E and G. Figure_4DFH.m generates Figures 4D, F and H. Figure_4IJ.m generates Figure 4I and J. Source data include individual measurements of cell age, cell size (total SE-A647 intensity), and nucleus size. [file elife-26957-fig4-data1.zip › Figure 4-source code and data/Figure_4DFH.m]

% LOADING DATA
load('DATA_HeLa_LoadAllLiveFix')

% choose experiments to plot (from replicates)
Exps=[1];

%% size vs age with bootstrap
ThresholdSampleSize=10;
for iter=Exps
    A=Ages{iter};
    S=Sizes{iter};
    MaxAge=max(A);
    BTSTRP_AgeScale{iter}=0:0.1:MaxAge;

    for btstrpi=1:500
        r=round((length(S)-1)*rand(length(S),1)+1);
        BSTRP_size_vs_age{iter}(btstrpi,1:length(BTSTRP_AgeScale{iter}))=myrlowess([A(r)' S(r)'],BTSTRP_AgeScale{iter},0.4);
        if mod(btstrpi,100)==0
            disp([iter btstrpi])
        end
    end
end
for iter=Exps
    figure
    PlotConfidenceIntervals(prctile(BSTRP_size_vs_age{iter},5),prctile(BSTRP_size_vs_age{iter},95),(BTSTRP_AgeScale{iter}.*interval(iter)./60),[0.9 0.9 0.9],1);
    hold on
    plot((BTSTRP_AgeScale{iter}.*interval(iter)./60),mean(BSTRP_size_vs_age{iter}));
    xlabel('Age')
    ylabel('Avg Size')
    title(['Exp: ' num2str(iter)])
    xlim([0 25])
end

%% variance vs age with bootstrap
span=0.42; %Optimal spans calculated by crossvalidation
span2=0.5;
tic
for iter=Exps
    r1=mylowess([Ages{iter}' Sizes{iter}'],Ages{iter},span,'Rloess');
    Zi=log((r1-Sizes{iter}).^2);
    f = @(xy) mylowess(xy,1:120,span2,'Rloess');
    VarStats{iter} = bootstrp(100,f,[Ages{iter}', Zi'])';
end
toc


for iter=Exps
    figure
    MaxAge=25*60/interval(iter);
%     r1=mylowess([Ages{iter}' Sizes{iter}'],1:MaxAge,span,'Rloess');
    m=mean(exp(VarStats{iter})');
    s=std(exp(VarStats{iter})');
    PlotConfidenceIntervals(m(1:MaxAge)-s(1:MaxAge),m(1:MaxAge)+s(1:MaxAge),((1:MaxAge).*interval(iter)./60),[0.9 0.9 0.9],1);
    hold on
    plot(((1:MaxAge).*interval(iter)./60),m(1:MaxAge))
%     errorbar(1:120,mean(exp(VarStats{iter})'),std(exp(VarStats{iter})'))
    xlabel('time')
    ylabel('variance')
    mx=max(m(1:MaxAge)+s(1:MaxAge));
    mn=min(m(1:MaxAge)-s(1:MaxAge));
    xlim([0 25])
    ylim([mn max(mx*1.05,4*(m(1)))])
    title(['Exp: ' num2str(iter)])
end

%% percent var increase during cell cycle (bootstrapping)

N=500; % number of bootstap iterations
ThresholdSampleSize=20;
for iter=Exps
    smth=0.21;
    if iter<3
        smth=0.28;
    end
    
    A0=Ages{iter};
    S0=Sizes{iter};
    L=length(A0);
    AgeScale=5:0.1:95;
    GRCVs{iter}=ones(length(AgeScale),N)*NaN;
    for k=1:N
        r=round(rand(L,1)*(L-1))+1;
        S=S0(r);
        A=A0(r);
        MaxAge=max(A);
        m=myrlowess([A' S'],A,0.5);
        VV=myrlowess([A' (S'-m').^2],AgeScale,smth);
        m=myrlowess([A' S'],AgeScale,0.5);
        [f,s,h]=ksdensity(A,AgeScale);
        LocalSampleSize=f*h*length(A);
        dStd=sqrt(abs(diff(VV))).*(-1).^(diff(VV)<0);
        dSize=diff(m);
        s=sqrt(VV);
        I=find(LocalSampleSize(2:end)>ThresholdSampleSize) ;
        CV_GR=dStd./dSize;
        CV_GR(abs(CV_GR)>20)=NaN;
        GRCVs{iter}(I,k)=CV_GR(I);
        %     plot(s(2:end),dStd./dSize,'k')
        %     [f,s]=ksdensity(diff(sqrt(VV))./diff(m),[-0.5:0.01: 0.5]);plot(s,f)
    end
end

for iter=Exps
    figure
    PlotConfidenceIntervals(smooth(prctile(GRCVs{iter}',25),15),smooth(prctile(GRCVs{iter}',75),15),(AgeScale.*interval(iter)./60),[0.9 0.9 0.9],0.5)
    hold on
    plot((AgeScale.*interval(iter)./60),smooth(prctile(GRCVs{iter}',50),10),'b')
%     grid
    xlabel('time')
    ylabel('effective growth rate variance')
    title(['Exp: ' num2str(iter)])
    ylim([-20 20])
end
