# Supplementary material for: Cell size sensing in animal cells coordinates anabolic growth rates and cell cycle progression to maintain cell size uniformity
Source: eLife. 2018 Jun 11;7:e26957. doi: 10.7554/eLife.26957 (PMC6031432; doi:10.7554/eLife.26957)
Supplement: Figure 4—source data 1. — Figure_4CEG.m generates Figures 4C, E and G. Figure_4DFH.m generates Figures 4D, F and H. Figure_4IJ.m generates Figure 4I and J. Source data include individual measurements of cell age, cell size (total SE-A647 intensity), and nucleus size. [file elife-26957-fig4-data1.zip › Figure 4-source code and data/Figure_4IJ.m]

%% Load Data
load('DATA_HeLa_Timelapse')

%% Correlation between size and growth rate
% Initial timepoints are trimmed to avoid artifacts from cell flattening after mitosis 
% and low fluorescence in newborn cells.
% Both cell flattening and accumulation of fluorescent protein at this
% stage could yield a spurious negative correlation between size and growth
% rate at this stage. Duration of the "flattening" period was determined
% based on characteristic changes in phase-contrast images- Round newborn
% cells have bright edges due to light scattering. This brightness
% decreases and stabilizes shortly after birth. 

clear sgrd10 sgrd17 sgrd19
for iter=6
    sgrd10{iter}=diag(CtrlsCorrmaps{iter}.SGR(1:100,1:100),+10);
    sgrd17{iter}=diag(CtrlsCorrmaps{iter}.SGR(1:100,1:100),+17);
    sgrd19{iter}=diag(CtrlsCorrmaps{iter}.SGR(1:100,1:100),+19);
    figure;hold on
    plot((16:90)*(interval(iter)/60),sgrd10{iter}(16:end),'ok');
    pp=csaps((16:90)*(interval(iter)/60),smooth(sgrd10{iter}(16:end),10,'rloess'),1);
    fnplt(pp,'r')
    xlabel('Time of size measurement (hours)');ylabel('correlation between size and growth rate 10 timepoints later');
    title(['Exp. ' num2str(iter) ': ' num2str(length(CtrlsGoodTraces{iter}.cclength)) ' cells'])
%     figure;hold on
%     plot((16:83)*(interval(iter)/60),sgrd17{iter}(16:end),'ok');
%     pp=csaps((16:83)*(interval(iter)/60),smooth(sgrd17{iter}(16:end),10,'rloess'),1);
%     fnplt(pp,'r')
%     xlabel('Time of size measurement (hours)');ylabel('correlation between size and growth rate 17 timepoints later');
%     title(['Exp. ' num2str(iter) ': ' num2str(length(CtrlsGoodTraces{iter}.cclength)) ' cells'])
%     figure;hold on
%     plot((16:81)*(interval(iter)/60),sgrd19{iter}(16:end),'ok');
%     pp=csaps((16:81)*(interval(iter)/60),smooth(sgrd19{iter}(16:end),10,'rloess'),1);
%     fnplt(pp,'r')
%     xlabel('Time of size measurement (hours)');ylabel('correlation between size and growth rate 19 timepoints later');
%     title(['Exp. ' num2str(iter) ': ' num2str(length(CtrlsGoodTraces{iter}.cclength)) ' cells'])
end

%% Plot individual traces
for expiter=4
figure;title(['Exp ' num2str(expiter) ': ' num2str(length(CtrlsGoodTraces{expiter}.cclength)) ' traces']);
counter=0;
    for iter2=[20 30 40 50]
        counter=counter+1;
        [srt,srti]=sort(CtrlsGoodTraces{expiter}.SmoothedSizes(:,iter2));srti=srti(~isnan(srt));
        subplot(2,2,counter);hold on
        for iter=1:10
            plottrace=(CtrlsGoodTraces{expiter}.SmoothedSizes(srti(iter),:));plottrace=plottrace(1:find(~isnan(plottrace),1,'last'));
            plot(plottrace,'b')
%             plot(CtrlsGoodTraces{expiter}.GemRise(srti(iter)),CtrlsGoodTraces{expiter}.SmoothedSizes(srti(iter),CtrlsGoodTraces{expiter}.GemRise(srti(iter))),'ok','MarkerFaceColor','k')
        end
        for iter=1:10
            plottrace=(CtrlsGoodTraces{expiter}.SmoothedSizes(srti(end+1-iter),:));plottrace=plottrace(1:find(~isnan(plottrace),1,'last'));
            plot(plottrace,'r')
%             plot(CtrlsGoodTraces{expiter}.GemRise(srti(end+1-iter)),CtrlsGoodTraces{expiter}.SmoothedSizes(srti(end+1-iter),CtrlsGoodTraces{expiter}.GemRise(srti(end+1-iter))),'ok','MarkerFaceColor','k')
        end
        plot(ones(size(min(CtrlsGoodTraces{expiter}.SmoothedSizes(:)):max(CtrlsGoodTraces{expiter}.SmoothedSizes(:))))*iter2,min(CtrlsGoodTraces{expiter}.SmoothedSizes(:)):max(CtrlsGoodTraces{expiter}.SmoothedSizes(:)),'k','LineWidth',2);
        xlabel('Time');ylabel('Nuclear Area');title(['Red: Largest at t=' num2str(iter2) '; Blue: Smallest at t=' num2str(iter2)])
        ylim([min(CtrlsGoodTraces{expiter}.SmoothedSizes(:)) max(CtrlsGoodTraces{expiter}.SmoothedSizes(:))])      
    end
end
