# Supplementary material for: Cell size sensing in animal cells coordinates anabolic growth rates and cell cycle progression to maintain cell size uniformity
Source: eLife. 2018 Jun 11;7:e26957. doi: 10.7554/eLife.26957 (PMC6031432; doi:10.7554/eLife.26957)
Supplement: Figure 4—source data 1. — Figure_4CEG.m generates Figures 4C, E and G. Figure_4DFH.m generates Figures 4D, F and H. Figure_4IJ.m generates Figure 4I and J. Source data include individual measurements of cell age, cell size (total SE-A647 intensity), and nucleus size. [file elife-26957-fig4-data1.zip › Figure 4-source code and data/Figure_4S3.m]

%% Load Data 
load('DATA_Rpe1_Timelapse')
interval = [15 15 15 15 15 16 15];

%% Correlation between size and growth rate
% Initial timepoints are trimmed to avoid artifacts from cell flattening after mitosis 
% and low fluorescence in newborn cells.
% Both cell flattening and accumulation of fluorescent protein at this
% stage could yield a spurious negative correlation between size and growth
% rate at this stage. Duration of the "flattening" period was determined
% based on characteristic changes in phase-contrast images- Round newborn
% cells have bright edges due to light scattering. This brightness
% decreases and stabilizes shortly after birth. 

% Plot correlation as a function of time since last division
clear sgrd10 sgrd17 sgrd19
for iter=4
    sgrd10{iter}=diag(CtrlsCorrmaps{iter}.SGR(1:100,1:100),+10);
    sgrd17{iter}=diag(CtrlsCorrmaps{iter}.SGR(1:100,1:100),+17);
    sgrd15{iter}=diag(CtrlsCorrmaps{iter}.SGR(1:100,1:100),+15);
    
    figure;hold on
    plot((9:60)*(interval(iter)/60),sgrd10{iter}(9:60),'ok');
    pp=csaps((9:60)*(interval(iter)/60),smooth(sgrd10{iter}(9:60),12,'rloess'),1);
    fnplt(pp,'r')
    xlabel('Time of size measurement (hours)');ylabel('correlation between size and growth rate 10 timepoints later');
    title(['Exp. ' num2str(iter) ': ' num2str(length(CtrlsGoodTraces{iter}.cclength)) ' cells'])
end

% Plot correlation as a function of time to S-phase entry
clear sgrd10 sgrd15 sgrd20
for iter=4
    sgrd10{iter}=diag(CtrlsSCorrmaps{iter}.SGR,+10);
    sgrd15{iter}=diag(CtrlsSCorrmaps{iter}.SGR,+15);
    sgrd20{iter}=diag(CtrlsSCorrmaps{iter}.SGR,+20);
    
    figure;hold on
    plot(([258:313]-274).*(interval(iter)/60),sgrd10{iter}(258:313),'ok');
    pp=csaps(([258:313]-274).*(interval(iter)/60),smooth(sgrd10{iter}(258:313),12,'rloess'),1);
    fnplt(pp,'r')
    xlabel('Time of size measurement (hours)');ylabel('correlation between size and growth rate 10 timepoints later');
    title(['Exp. ' num2str(iter) ': ' num2str(length(CtrlsGoodTraces{iter}.cclength)) ' cells'])
    
    figure;hold on
    plot(([256:309]-274).*(interval(iter)/60),sgrd15{iter}(256:309),'ok');
    pp=csaps(([256:309]-274).*(interval(iter)/60),smooth(sgrd15{iter}(256:309),12,'rloess'),1);
    fnplt(pp,'r')
    xlabel('Time of size measurement (hours)');ylabel('correlation between size and growth rate 15 timepoints later');
    title(['Exp. ' num2str(iter) ': ' num2str(length(CtrlsGoodTraces{iter}.cclength)) ' cells'])
end

%% Plot individual traces
for expiter=4
figure;title(['Exp ' num2str(expiter) ': ' num2str(length(CtrlsGoodTraces{expiter}.cclength)) ' traces']);
counter=0;
    for iter2=[20 30 40 50]
        counter=counter+1;
        [srt,srti]=sort(CtrlsGoodTraces{expiter}.SmoothedSizes(:,iter2));srti=srti(~isnan(srt));
        subplot(2,2,counter);hold on
        for iter=1:10
            plottrace=(CtrlsGoodTraces{expiter}.Gem(srti(iter),:));plottrace=plottrace(1:find(~isnan(plottrace),1,'last'));
            plot(plottrace,'b')
%             plot(CtrlsGoodTraces{expiter}.GemRise(srti(iter)),CtrlsGoodTraces{expiter}.SmoothedSizes(srti(iter),CtrlsGoodTraces{expiter}.GemRise(srti(iter))),'ok','MarkerFaceColor','k')
        end
        for iter=1:10
            plottrace=(CtrlsGoodTraces{expiter}.Gem(srti(end+1-iter),:));plottrace=plottrace(1:find(~isnan(plottrace),1,'last'));
            plot(plottrace)
%             plot(CtrlsGoodTraces{expiter}.GemRise(srti(end+1-iter)),CtrlsGoodTraces{expiter}.SmoothedSizes(srti(end+1-iter),CtrlsGoodTraces{expiter}.GemRise(srti(end+1-iter))),'ok','MarkerFaceColor','k')
        end
        plot(ones(size(min(CtrlsGoodTraces{expiter}.Gem(:)):max(CtrlsGoodTraces{expiter}.Gem(:))))*iter2,min(CtrlsGoodTraces{expiter}.Gem(:)):max(CtrlsGoodTraces{expiter}.Gem(:)),'k','LineWidth',2);
        xlabel('Time');ylabel('Gem');title(['Red: Largest at t=' num2str(iter2) '; Blue: Smallest at t=' num2str(iter2)])
        ylim([min(CtrlsGoodTraces{expiter}.Gem(:)) max(CtrlsGoodTraces{expiter}.Gem(:))])      
    end
end
%% Plot individual traces
for expiter=4
figure;title(['Exp ' num2str(expiter) ': ' num2str(length(CtrlsGoodTraces{expiter}.cclength)) ' traces']);
counter=0;
    for iter2=[20 30 40 50]
        counter=counter+1;
        [srt,srti]=sort(CtrlsGoodTraces{expiter}.SmoothedSizes(:,iter2));srti=srti(~isnan(srt));
        subplot(2,2,counter);hold on
        for iter=1:10
            plottrace=(CtrlsGoodTraces{expiter}.SmoothedSizes(srti(iter),:));plottrace=plottrace(1:find(~isnan(plottrace),1,'last'));
            plot(plottrace.*0.4160,'b')%multiply by 0.416 to convert from pixels to square microns
%             plot(CtrlsGoodTraces{expiter}.GemRise(srti(iter)),CtrlsGoodTraces{expiter}.SmoothedSizes(srti(iter),CtrlsGoodTraces{expiter}.GemRise(srti(iter))),'ok','MarkerFaceColor','k')
        end
        for iter=1:10
            plottrace=(CtrlsGoodTraces{expiter}.SmoothedSizes(srti(end+1-iter),:));plottrace=plottrace(1:find(~isnan(plottrace),1,'last'));
            plot(plottrace.*0.4160,'r')
%             plot(CtrlsGoodTraces{expiter}.GemRise(srti(end+1-iter)),CtrlsGoodTraces{expiter}.SmoothedSizes(srti(end+1-iter),CtrlsGoodTraces{expiter}.GemRise(srti(end+1-iter))),'ok','MarkerFaceColor','k')
        end
        plot(ones(size(min(CtrlsGoodTraces{expiter}.SmoothedSizes(:)):max(CtrlsGoodTraces{expiter}.SmoothedSizes(:))))*iter2,min(CtrlsGoodTraces{expiter}.SmoothedSizes(:)):max(CtrlsGoodTraces{expiter}.SmoothedSizes(:)),'k','LineWidth',2);
        xlabel('Time');ylabel('Nuclear Area');title(['Red: Largest at t=' num2str(iter2) '; Blue: Smallest at t=' num2str(iter2)])
        ylim([min(CtrlsGoodTraces{expiter}.SmoothedSizes(:))*0.4160 max(CtrlsGoodTraces{expiter}.SmoothedSizes(:))*0.4160])      
    end
end
