# Supplementary material for: Cell size sensing in animal cells coordinates anabolic growth rates and cell cycle progression to maintain cell size uniformity
Source: eLife. 2018 Jun 11;7:e26957. doi: 10.7554/eLife.26957 (PMC6031432; doi:10.7554/eLife.26957)
Supplement: Figure 4—source data 1. — Figure_4CEG.m generates Figures 4C, E and G. Figure_4DFH.m generates Figures 4D, F and H. Figure_4IJ.m generates Figure 4I and J. Source data include individual measurements of cell age, cell size (total SE-A647 intensity), and nucleus size. [file elife-26957-fig4-data1.zip › Figure 4-source code and data/PlotConfidenceIntervals.m]

function PlotConfidenceIntervals(lower,upper,x,colour,a)
     
% PlotConfidenceIntervals(lower,upper)       
% PlotConfidenceIntervals(lower,upper,x)
% PlotConfidenceIntervals(lower,upper,x,colour)
% a - facealpha (transparency)
% Plots a shaded region on a graph between specified lower and upper confidence intervals (L and U).
% l and u must be vectors of the same length.
% Uses the 'fill' function, not 'area'. Therefore multiple shaded plots
% can be overlayed without a problem. Make them transparent for total visibility.
% x data can be specified, otherwise plots against index values.
% colour can be specified (eg 'k'). Defaults to blue.

% Raymond Reynolds 24/11/06

if length(lower)~=length(upper)
    error('lower and upper vectors must be same length')
end

if nargin<4
    colour='b';
end

if nargin<3
    x=1:length(lower);
end

% convert to row vectors so fliplr can work
if find(size(x)==(max(size(x))))<2
x=x'; end
if find(size(lower)==(max(size(lower))))<2
lower=lower'; end
if find(size(upper)==(max(size(upper))))<2
upper=upper'; end

fill([x fliplr(x)],[upper fliplr(lower)],colour,'facealpha',a)
