# Supplementary material for: Cell size sensing in animal cells coordinates anabolic growth rates and cell cycle progression to maintain cell size uniformity
Source: eLife. 2018 Jun 11;7:e26957. doi: 10.7554/eLife.26957 (PMC6031432; doi:10.7554/eLife.26957)
Supplement: Figure 6—source data 1. — Source data includes time-course measurements of cell count and cell size (total SE-A647 intensity) under the conditions labeled in Figure 6. [file elife-26957-fig6-data1.zip]

Archive with 3 entries (2 files):
- Figure 6-source code and data/
- Figure 6-source code and data/Figure6_Data.mat
- Figure 6-source code and data/Figure_6.m
