# Supplementary material for: Cell size sensing in animal cells coordinates anabolic growth rates and cell cycle progression to maintain cell size uniformity
Source: eLife. 2018 Jun 11;7:e26957. doi: 10.7554/eLife.26957 (PMC6031432; doi:10.7554/eLife.26957)
Supplement: Figure 6—source data 1. — Source data includes time-course measurements of cell count and cell size (total SE-A647 intensity) under the conditions labeled in Figure 6. [file elife-26957-fig6-data1.zip › Figure 6-source code and data/Figure_6.m]

load ('Figure6_Data')
     
%% control size
figure(100);clf
semilogy(TimeAxis_1,Cnt_size,'o','markersize',12,'markerfacecolor',[0.8 0.8 0.8],'markeredgecolor','none')
hold on
CntMeanSize=mean(Cnt_size);
line([5 65],[CntMeanSize CntMeanSize],'color','b','linewidth',2)
xlabel('time')
ylabel('Avg Cell Size')
set(gca,'fontsize',14)
axis([-10 75 0.5 2])
set(gca,'xtick',[0:30:60])

%% 7uM Rapamycin & control Proliferation rates

figure(1);clf
subplot(1,2,1)
semilogy(TimeAxis_2([1 3:11]),CellNum_Cnt1([1 3:11]),'o','markersize',10,'markerfacecolor',[0.7 0.7 0.7],'markeredgecolor','k')
hold on
[ControlCount0,gof0]=fit(TimeAxis_2(1:11),log(CellNum_Cnt1(1:11)),'poly1','exclude',2);
[ControlCount1,gof1]=fit(TimeAxis_2(1:5),log(CellNum_Cnt1(1:5)),'poly1','exclude',2,'weight',[1 1 1 1 4]);
[ControlCount2,gof2]=fit(TimeAxis_2(5:11),log(CellNum_Cnt1(5:11)),'poly1','weight',[4 1 1 1 1 1 1]);
E_alpha_Cntr_0=gof0.sse/diff(TimeAxis_2([1 5]));
E_alpha_Cntr_1=gof1.sse/diff(TimeAxis_2([1 5]));
E_alpha_Cntr_2=gof2.sse/diff(TimeAxis_2([5 11]));

plot(-5:1:18,exp(ControlCount0(-5:1:18)),'r-','linewidth',2)
plot(19:1:70,exp(ControlCount0(19:1:70)),'b-','linewidth',2)

xlabel('time','fontsize',16);ylabel('cell count','fontsize',16);title('Control','fontsize',16)
ylim([500 4700])
xlim([-10 75])
set(gca,'fontsize',14)
subplot(1,2,2)
semilogy(TimeAxis_2([1 3:11]),CellNum_7uM_Rap([1 3:11]),'o','markersize',10,'markerfacecolor',[0.7 0.7 0.7],'markeredgecolor','k')
hold on
ylim([500 4700])
xlim([-10 75])
% [RapamycinCountFit0]=fit(TimeAxis_2(1:3),log(CellNum_7uM_Rap(1:3)),'poly1');
[RapamycinCountFit1,gofR1]=fit(TimeAxis_2(1:5),log(CellNum_7uM_Rap(1:5)),'poly1','exclude',2,'weight',[1 1 1 1 4]);
[RapamycinCountFit2,gofR2]=fit(TimeAxis_2(5:11),log(CellNum_7uM_Rap(5:11)),'poly1','weight',[4 1 1 1 1 1 1]);

E_alpha_7uM_Rap_1=gofR1.sse/diff(TimeAxis_2([1 5]));
E_alpha_7uM_Rap_2=gofR2.sse/diff(TimeAxis_2([5 11]));

plot(-5:1:17,exp(RapamycinCountFit1(-5:1:17)),'r-','linewidth',2)
plot(18:1:70,exp(RapamycinCountFit2(18:1:70)),'b-','linewidth',2)
set(gca,'fontsize',14)
xlabel('time','fontsize',16);ylabel('cell count','fontsize',16);title('Rapamycin','fontsize',16)
xlabel('time');ylabel('cell count');snapnow

%% 7uM rapamycin1 & control size
figure(2);clf
semilogy(TimeAxis_1,Normalized_Rapamycin_Size_7uM,'o','markersize',12,'markerfacecolor',[0.8 0.8 0.8],'markeredgecolor','none')
hold on
[RapamycinSize1]=fit(TimeAxis_1(1:4),Normalized_Rapamycin_Size_7uM(1:4)','poly1');
RapamycinSize2=mean(Normalized_Rapamycin_Size_7uM(4:8));
plot(2:1:24,RapamycinSize1(2:1:24),'-r','linewidth',2)
line([24 65],[RapamycinSize2 RapamycinSize2],'color','b','linewidth',2)
xlabel('time')
ylabel('Avg Cell Size')
set(gca,'fontsize',14)
axis([-10 75 0.5 2])
set(gca,'xtick',[0:30:60])

%% Rapamycin1 Growth Rate curve
RapamycinTotalMass1=RapamycinSize1(5:0.1:30).*exp(RapamycinCountFit1(5:0.1:30));
DerivativeMass=diff(RapamycinTotalMass1)/0.1;
Rap_GR1=DerivativeMass./exp(RapamycinCountFit1(5.1:0.1:30));

RapamycinTotalMass2=RapamycinSize2*exp(RapamycinCountFit2(30:0.1:60));
DerivativeMass=diff(RapamycinTotalMass2)/0.1;
Rap_GR2=DerivativeMass./exp(RapamycinCountFit2(30.1:0.1:60));
D=diff(confint(RapamycinCountFit2,0.25)); %%
Error_Rap_GR2=D(1);                  %%

CntTotalMass1=1*exp(ControlCount0(5:0.1:30));
DerivativeMass=diff(CntTotalMass1)/0.1;
Cnt_GR1=DerivativeMass./exp(ControlCount0(5.1:0.1:30));
D=diff(confint(ControlCount0,0.25));      %%
Error_Cnt_GR1=D(1)/2;                  %%

CntTotalMass2=1*exp(ControlCount0(30:0.1:60));
DerivativeMass=diff(CntTotalMass2)/0.1;
Cnt_GR2=DerivativeMass./exp(ControlCount0(30.1:0.1:60));
D=diff(confint(ControlCount0,0.25));      %%
Error_Cnt_GR2=D(1)/2;                  %%

Rapamycin1_GR1=Rap_GR1(15);
Rapamycin1_GR2=Rap_GR2(40);
Rapamycin1_CellCycleLength1=log(2)/RapamycinCountFit1.p1;
Rapamycin1_CellCycleLength2=log(2)/RapamycinCountFit2.p1;
D=diff(confint(RapamycinCountFit2,0.25)); %%
Error_Rap_tau2=abs(log(2)/RapamycinCountFit2.p1-log(2)/(RapamycinCountFit2.p1+D(1)));
Error_Rap_tau1=abs(log(2)/RapamycinCountFit1.p1-log(2)/(RapamycinCountFit1.p1+D(1)));

Cnt1_GR1=Cnt_GR1(15);
Cnt1_GR2=Cnt_GR2(40);
Cnt1_CellCycleLength1=log(2)/ControlCount1.p1;
Cnt1_CellCycleLength2=log(2)/ControlCount2.p1;
D=diff(confint(ControlCount1,0.25)); %%
Error_Cnt_tau1=abs(log(2)/ControlCount0.p1-log(2)/(ControlCount0.p1+D(1)));              %%


EGR(1)=E_alpha_Cntr_1;
EGR(2)=E_alpha_Cntr_2;
EGR(5)=E_alpha_7uM_Rap_1;
EGR(6)= E_alpha_7uM_Rap_2;
% 
ETau(1)=abs(log(2)/ControlCount1.p1-log(2)/(ControlCount1.p1+E_alpha_Cntr_1));
ETau(2)=abs(log(2)/ControlCount2.p1-log(2)/(ControlCount2.p1+E_alpha_Cntr_2));
ETau(5)=abs(log(2)/RapamycinCountFit1.p1-log(2)/(RapamycinCountFit1.p1+E_alpha_7uM_Rap_1));
ETau(6)=abs(log(2)/RapamycinCountFit2.p1-log(2)/(RapamycinCountFit2.p1+E_alpha_7uM_Rap_2));


%% 0.07 uM rapamycin1 & control Proliferation rates

figure(4);clf
subplot(1,2,1)
semilogy(TimeAxis_2([1 3:11]),CellNum_Cnt1([1 3:11]),'o','markersize',10,'markerfacecolor',[0.7 0.7 0.7],'markeredgecolor','k')
hold on
[ControlCount0]=fit(TimeAxis_2(1:11),log(CellNum_Cnt1(1:11)),'poly1','exclude',2);
[ControlCount1]=fit(TimeAxis_2(1:5),log(CellNum_Cnt1(1:5)),'poly1','weight',[1 1 1 1 4]);
[ControlCount2]=fit(TimeAxis_2(5:11),log(CellNum_Cnt1(5:11)),'poly1','weight',[4 1 1 1 1 1 1]);
plot(-5:1:18,exp(ControlCount1(-5:1:18)),'r-','linewidth',2)
plot(18:1:70,exp(ControlCount2(18:1:70)),'b-','linewidth',2)

xlabel('time','fontsize',16);ylabel('cell count','fontsize',16);title('Control','fontsize',16)
ylim([500 4700])
xlim([-10 75])
set(gca,'fontsize',14)
subplot(1,2,2)
semilogy(TimeAxis_2([1 3:9]),CellNum_07uM_Rap([1 3:9]),'o','markersize',10,'markerfacecolor',[0.7 0.7 0.7],'markeredgecolor','k')
hold on
ylim([500 4700])
xlim([-10 75])
[RapamycinCountFit0]=fit(TimeAxis_2(1:3),log(CellNum_07uM_Rap(1:3)),'poly1');
[RapamycinCountFit1,gof1]=fit(TimeAxis_2(1:5),log(CellNum_07uM_Rap(1:5)),'poly1','weight',[1 1 1 1 4],'exclude',2);
[RapamycinCountFit2,gof2]=fit(TimeAxis_2(5:8),log(CellNum_07uM_Rap(5:8)),'poly1','weight',[4 1 1 1]);

E_alpha_07uM_Rap_1=gof1.sse/diff(TimeAxis_2([1 5]));
E_alpha_07uM_Rap_2=gof2.sse/diff(TimeAxis_2([5 8]));


plot(-5:1:18,exp(RapamycinCountFit1(-5:1:18)),'r-','linewidth',2)
plot(18:1:50,exp(RapamycinCountFit2(18:1:50)),'b-','linewidth',2)
set(gca,'fontsize',14)
xlabel('time','fontsize',16);ylabel('cell count','fontsize',16);title('Rapamycin','fontsize',16)
xlabel('time');ylabel('cell count');snapnow
set(gca,'xtick',[0:30:60])
%% 0.07 uM rapamycin1 & control size

[DPC_CellCount_Cnt]=fit(TimeAxis_2,log(CellNum_Cnt1),'poly1');
[DPC_CellCount_Rapamycin_0]=fit(TimeAxis_2(2:11),log(CellNum_07uM_Rap(2:11)),'poly3');

figure(5);clf
semilogy(TimeAxis_1,Normalized_Rapamycin_Size_07uM,'o','markersize',12,'markerfacecolor',[0.8 0.8 0.8],'markeredgecolor','none')
hold on
[RapamycinSize1]=fit(TimeAxis_1(1:5),Normalized_Rapamycin_Size_07uM(1:5)','poly1');
RapamycinSize2=mean(Normalized_Rapamycin_Size_07uM(5:8));
plot(2:1:40,RapamycinSize1(2:1:40),'-r','linewidth',2)
line([40 65],[RapamycinSize2 RapamycinSize2],'color','b','linewidth',2)
xlabel('time')
ylabel('Avg Cell Size')
set(gca,'fontsize',14)
axis([-10 75 0.5 2])
set(gca,'xtick',[0:30:60])
%% Rapamycin1 Growth Rate curve

RapamycinTotalMass1=RapamycinSize1(5:0.1:30).*exp(RapamycinCountFit1(5:0.1:30));
DerivativeMass=diff(RapamycinTotalMass1)/0.1;
Rap_GR1=DerivativeMass./exp(RapamycinCountFit1(5.1:0.1:30));
D=diff(confint(RapamycinCountFit1,0.25)); %%
Error_Rap_GR1=D(1)/2;                  %%

RapamycinTotalMass2=RapamycinSize2*exp(RapamycinCountFit2(30:0.1:60));
DerivativeMass=diff(RapamycinTotalMass2)/0.1;
Rap_GR2=DerivativeMass./exp(RapamycinCountFit2(30.1:0.1:60));
D=diff(confint(RapamycinCountFit1,0.25)); %%
Error_Rap_GR2=D(1)/2;                  %%

CntTotalMass1=1*exp(ControlCount1(5:0.1:30));
DerivativeMass=diff(CntTotalMass1)/0.1;
Cnt_GR1=DerivativeMass./exp(ControlCount1(5.1:0.1:30));
D=diff(confint(ControlCount0,0.25));      %%
Error_Cnt_GR1=D(1);                  %%

CntTotalMass2=1*exp(ControlCount2(30:0.1:60));
DerivativeMass=diff(CntTotalMass2)/0.1;
Cnt_GR2=DerivativeMass./exp(ControlCount2(30.1:0.1:60));
D=diff(confint(ControlCount0,0.25));      %%
Error_Cnt_GR2=D(1);                  %%

Rapamycin2_GR1=Rap_GR1(15);
Rapamycin2_GR2=Rap_GR2(40);
Rapamycin2_CellCycleLength1=log(2)/RapamycinCountFit1.p1;
Rapamycin2_CellCycleLength2=log(2)/RapamycinCountFit2.p1;
D=diff(confint(RapamycinCountFit1,0.25)); %%
Error_Rap_tau1=abs(log(2)/RapamycinCountFit1.p1-log(2)/(RapamycinCountFit1.p1+D(1)));              %%


D=diff(confint(RapamycinCountFit2,0.25)); %%
Error_Rap_tau2=abs(log(2)/RapamycinCountFit2.p1-log(2)/(RapamycinCountFit2.p1+D(1)));              %%

Cnt2_GR1=Cnt_GR1(15);
Cnt2_GR2=Cnt_GR2(40);
Cnt2_CellCycleLength1=log(2)/ControlCount1.p1;
Cnt2_CellCycleLength2=log(2)/ControlCount2.p1;
D=diff(confint(ControlCount1,0.25)); %%
Error_Cnt_tau1=1/D(1)^2;              %%
D=diff(confint(ControlCount1,0.25)); %%
Error_Cnt_tau2=1/D(1)^2;              %%s

EGR(3)=Error_Rap_GR1;
EGR(4)=Error_Rap_GR2;

ETau(3)=Error_Rap_tau1;
ETau(4)=Error_Rap_tau2;


EGR(3)=E_alpha_07uM_Rap_1;
EGR(4)=E_alpha_07uM_Rap_2;
% 
ETau(3)=abs(log(2)/RapamycinCountFit1.p1-log(2)/(RapamycinCountFit1.p1+E_alpha_07uM_Rap_1));
ETau(4)=abs(log(2)/RapamycinCountFit2.p1-log(2)/(RapamycinCountFit2.p1+E_alpha_07uM_Rap_2));

%% 39 nM SN032 proliferation rates

figure(6);clf
subplot(1,2,1)
semilogy(TimeAxis_2([1:1:11]),CellNum_Cnt1([1:1:11]),'o','markersize',10,'markerfacecolor',[0.7 0.7 0.7],'markeredgecolor','k')
hold on
[SecondContCount1]=fit(TimeAxis_2(1:6),log(CellNum_Cnt1(1:6)),'poly1','exclude',[3 4]);
[SecondContCount2]=fit(TimeAxis_2(5:11),log(CellNum_Cnt1(5:11)),'poly1');
plot(30:1:70,exp(SecondContCount1(30:1:70)),'b-','linewidth',2)
plot(-5:1:28,exp(SecondContCount1(-5:1:28)),'r-','linewidth',2)

xlabel('time','fontsize',16);ylabel('cell count','fontsize',16);title('Control','fontsize',16)
ylim([500 4700])
xlim([-10 80])
set(gca,'fontsize',14)
subplot(1,2,2)
semilogy(TimeAxis_2([1:3 5:11]),CellNum_39nM_SN032([1:3 5:11]),'o','markersize',10,'markerfacecolor',[0.7 0.7 0.7],'markeredgecolor','k')
hold on
ylim([500 4700])
xlim([-10 80])
[DrugCount0]=fit(TimeAxis_2(2:11),log(CellNum_39nM_SN032(2:11)),'poly1');
[DrugCount1,gof1]=fit(TimeAxis_2(2:6),log(CellNum_39nM_SN032(2:6)),'poly1');
[DrugCount2,gof2]=fit(TimeAxis_2(6:11),log(CellNum_39nM_SN032(6:11)),'poly1');

E_alpha_39uM_SN_1=gof1.sse/diff(TimeAxis_2([2 6]));
E_alpha_39uM_SN_2=gof2.sse/diff(TimeAxis_2([6 11]));


plot(30:1:70,exp(DrugCount0(30:1:70)),'b-','linewidth',2)
plot(-5:1:28,exp(DrugCount0(-5:1:28)),'r-','linewidth',2)
set(gca,'fontsize',14)
xlabel('time','fontsize',16);ylabel('cell count','fontsize',16);
xlabel('time');ylabel('cell count');snapnow


%% 39 nM SN032 size 
[DPC_CellCount_Cnt]=fit(TimeAxis_2,log(CellNum_Cnt1),'poly1');
[DPC_CellCount_Drug_0]=fit(TimeAxis_2(2:11),log(CellNum_39nM_SN032(2:11)),'poly3');


figure(7);clf
semilogy(TimeAxis_1,Normalized_SN032_39nM_Size,'o','markersize',12,'markerfacecolor',[0.8 0.8 0.8],'markeredgecolor','none')
[SizeDrug1]=fit(TimeAxis_1([1:5]),Normalized_SN032_39nM_Size([1:5])','poly1');
[SizeDrug2]=mean(Normalized_SN032_39nM_Size([5:8]));
[SizeDrug3]=mean(Normalized_SN032_39nM_Size([6:8]));
[SizeDrug0]=fit(TimeAxis_1([1:8]),Normalized_SN032_39nM_Size([1:8])','exp2');
hold on
plot(5:1:33,SizeDrug1(5:1:33),'-r','linewidth',2)
line([34 65],[SizeDrug2 SizeDrug2],'color','b','linewidth',2)
axis([-10 80 0.5 2])
xlabel('time')
ylabel('Avg Cell Size')
set(gca,'fontsize',14)

%% 39nM SN032 Growth Rate curve

DrugTotalMass1=SizeDrug1(5:0.1:30).*exp(DrugCount0(5:0.1:30));
DerivativeMass=diff(DrugTotalMass1)/0.1;
Drug_GR1=DerivativeMass./exp(DrugCount0(5.1:0.1:30));
D=diff(confint(DrugCount0,0.25));
Error_Drug_GR1=D(1); 

DrugTotalMass2=SizeDrug2*exp(DrugCount0(30:0.1:60));
DerivativeMass=diff(DrugTotalMass2)/0.1;
Drug_GR2=DerivativeMass./exp(DrugCount0(30.1:0.1:60));
D=diff(confint(DrugCount0,0.25));
Error_Drug_GR2=D(1); 

CntTotalMass1=1*exp(ControlCount1(5:0.1:30));
DerivativeMass=diff(CntTotalMass1)/0.1;
Cnt_GR1=DerivativeMass./exp(ControlCount1(5.1:0.1:30));

CntTotalMass2=1*exp(ControlCount2(30:0.1:60));
DerivativeMass=diff(CntTotalMass2)/0.1;
Cnt_GR2=DerivativeMass./exp(ControlCount2(30.1:0.1:60));

Drug1_GR1=Drug_GR1(15);
Drug1_GR2=Drug_GR2(40);
Drug1_CellCycleLength1=log(2)/DrugCount1.p1;
Drug1_CellCycleLength2=log(2)/DrugCount2.p1;
D=diff(confint(DrugCount0,0.25)); %%
Error_Rap_tau1=abs(log(2)/DrugCount1.p1-log(2)/(DrugCount1.p1+D(1)));              %%

Cnt3_GR1=Cnt_GR1(15);
Cnt3_GR2=Cnt_GR2(30);
Cnt3_CellCycleLength1=log(2)/ControlCount1.p1;
Cnt3_CellCycleLength2=log(2)/ControlCount2.p1;

EGR(9)=E_alpha_39uM_SN_1;
EGR(10)=E_alpha_39uM_SN_2;
% 
ETau(9)=abs(log(2)/DrugCount1.p1-log(2)/(DrugCount1.p1+E_alpha_39uM_SN_1));
ETau(10)=abs(log(2)/DrugCount2.p1-log(2)/(DrugCount2.p1+E_alpha_39uM_SN_2));

%% 19.5 nM SN032 proliferation rates

figure(9);clf
subplot(1,2,1)
semilogy(TimeAxis_2([1:1:9]),CellNum_Cnt1([1:1:9]),'o','markersize',10,'markerfacecolor',[0.7 0.7 0.7],'markeredgecolor','k')
hold on
[SecondContCount1]=fit(TimeAxis_2(1:9),log(CellNum_Cnt1(1:9)),'poly1','exclude',3);
[SecondContCount2]=fit(TimeAxis_2(1:9),log(CellNum_Cnt1(1:9)),'poly1','exclude',3);
plot(20:1:55,exp(SecondContCount1(20:1:55)),'b-','linewidth',2)
plot(-5:1:20,exp(SecondContCount1(-5:1:20)),'r-','linewidth',2)

xlabel('time','fontsize',16);ylabel('cell count','fontsize',16);title('Control','fontsize',16)
ylim([500 3500])
xlim([-10 70])
set(gca,'fontsize',14)
subplot(1,2,2)
semilogy(TimeAxis_2([1:1:8]),CellNum_19nM_SN032([1:1:8]),'o','markersize',10,'markerfacecolor',[0.7 0.7 0.7],'markeredgecolor','k')
hold on
ylim([500 3500])
xlim([-10 70])
[DrugCount0,gof0]=fit(TimeAxis_2(2:8),log(CellNum_19nM_SN032(2:8)),'poly1','exclude',[2 3]);
[DrugCount1,gof1]=fit(TimeAxis_2(2:5),log(CellNum_19nM_SN032(2:5)),'poly1','exclude',[2 3]);
[DrugCount2,gof2]=fit(TimeAxis_2(5:8),log(CellNum_19nM_SN032(5:8)),'poly1');

E_alpha_19uM_SN_1=gof0.sse/diff(TimeAxis_2([2 5]));
E_alpha_19uM_SN_2=gof0.sse/diff(TimeAxis_2([5 8]));


plot(19:1:45,exp(DrugCount0(19:1:45)),'b-','linewidth',2)
plot(0:1:18,exp(DrugCount0(0:1:18)),'r-','linewidth',2)
set(gca,'fontsize',14)
xlabel('time','fontsize',16);ylabel('cell count','fontsize',16);
xlabel('time');ylabel('cell count');snapnow
set(gca,'xtick',[0:30:60])


%% 19.5 nM SN032 size

figure(10);clf
semilogy(TimeAxis_1,Normalized_19nM_SN032_Size,'o','markersize',12,'markerfacecolor',[0.8 0.8 0.8],'markeredgecolor','none')
[SizeDrug1]=fit(TimeAxis_1([1:4]),Normalized_19nM_SN032_Size([1:4])','poly1');
[SizeDrug2]=mean(Normalized_19nM_SN032_Size([5:8]));
[SizeDrug3]=mean(Normalized_19nM_SN032_Size([6:8]));
[SizeDrug0]=fit(TimeAxis_1([1:8]),Normalized_19nM_SN032_Size([1:8])','exp2');
hold on
semilogy(5:1:30,SizeDrug1(5:1:30),'-r','linewidth',2)
line([30 65],[SizeDrug2 SizeDrug2],'color','b','linewidth',2)
axis([-10 70 0.5 2])
set(gca,'xtick',[0:30:60])
xlabel('time')
ylabel('Avg Cell Size')
set(gca,'fontsize',14)
set(gca,'xtick',[0:30:60])
%% 19.5 nM SN032 Growth Rate curve
DrugTotalMass1=SizeDrug1(5:0.1:30).*exp(DrugCount0(5:0.1:30));
DerivativeMass=diff(DrugTotalMass1)/0.1;
Drug_GR1=DerivativeMass./exp(DrugCount0(5.1:0.1:30));
D=diff(confint(DrugCount0,0.25)); 
Error_Drug_GR1=D(1); 

DrugTotalMass2=SizeDrug2*exp(DrugCount0(30:0.1:60));
DerivativeMass=diff(DrugTotalMass2)/0.1;
Drug_GR2=DerivativeMass./exp(DrugCount0(30.1:0.1:60));
D=diff(confint(DrugCount0,0.25)); 
Error_Drug_GR2=D(1); 

CntTotalMass1=1*exp(ControlCount1(5:0.1:30));
DerivativeMass=diff(CntTotalMass1)/0.1;
Cnt_GR1=DerivativeMass./exp(ControlCount1(5.1:0.1:30));

CntTotalMass2=1*exp(ControlCount2(30:0.1:60));
DerivativeMass=diff(CntTotalMass2)/0.1;
Cnt_GR2=DerivativeMass./exp(ControlCount2(30.1:0.1:60));

Drug2_GR1=Drug_GR1(15);
Drug2_GR2=Drug_GR2(50);
D=diff(confint(DrugCount0,0.25));
Error_Drug_Tau1=abs(log(2)/DrugCount1.p1-log(2)/(DrugCount1.p1+D(1)));
Error_Drug_Tau2=abs(log(2)/DrugCount1.p1-log(2)/(DrugCount1.p1+D(1)));

Drug2_CellCycleLength1=log(2)/DrugCount1.p1;
Drug2_CellCycleLength2=log(2)/DrugCount2.p1;

Cnt4_GR1=Cnt_GR1(15);
Cnt4_GR2=Cnt_GR2(50);
Cnt4_CellCycleLength1=log(2)/ControlCount1.p1;
Cnt4_CellCycleLength2=log(2)/ControlCount2.p1;

EGR(7)=E_alpha_19uM_SN_1;
EGR(8)=E_alpha_19uM_SN_2;
% 
ETau(7)=abs(log(2)/DrugCount1.p1-log(2)/(DrugCount1.p1+E_alpha_19uM_SN_1));
ETau(8)=abs(log(2)/DrugCount2.p1-log(2)/(DrugCount2.p1+E_alpha_19uM_SN_2));


%******************************************************************************************************************************
GR=[Cnt1_GR1 Cnt1_GR2 ...
    Rapamycin2_GR1 Rapamycin2_GR2 ...
    Rapamycin1_GR1 Rapamycin1_GR2 ...
    Drug2_GR1 Drug2_GR2 ...
    Drug1_GR1 Drug1_GR2 ];

Tau=[Cnt1_CellCycleLength1 Cnt1_CellCycleLength2 ...
    Rapamycin2_CellCycleLength1 Rapamycin2_CellCycleLength2 ...
    Rapamycin1_CellCycleLength1 Rapamycin1_CellCycleLength2 ...
    Drug2_CellCycleLength1 Drug2_CellCycleLength2 ...
    Drug1_CellCycleLength1 Drug1_CellCycleLength2];


figure(11)
yyaxis right
plot(1:1:10,100*GR(1:1:10)/mean(GR(1:2)),'.')
axis([0 11 0 100*0.029/mean(GR(1:2))])
yyaxis left
plot(1:2:10,GR(1:2:10),'s','markersize',16,'markeredgecolor','k','markerfacecolor','r')
hold on
plot(2:2:10,GR(2:2:10),'s','markersize',16,'markeredgecolor','k','markerfacecolor','b')
axis([0 11 0 0.029])
text(1.5,0.027,'control','HorizontalAlignment','center','fontsize',14)
text(3.5,0.027,Drugs{4,11},'HorizontalAlignment','center','fontsize',14)
text(5.5,0.027,Drugs{2,11},'HorizontalAlignment','center','fontsize',14)
text(7.5,0.027,Drugs{3,7},'HorizontalAlignment','center','fontsize',14)
text(9.5,0.027,Drugs{4,7},'HorizontalAlignment','center','fontsize',14)
set(gca,'xtick',1:10,'xticklabel',{'interval 1' 'interval 2'})

figure(111)
E=EGR.*GR;
for i=1:5
    subplot(1,5,i)
    h=bar(100*GR(2*i-1:2*i)/mean(GR(1:2)));
    axis([0.2 2.8 0 110])
    h.EdgeColor='none';
    h.BarWidth=0.4;
    hold on
    h=errorbar([1 2],100*GR(2*i-1:2*i)/mean(GR(1:2)),50*100*E(2*i-1:2*i)/mean(GR(1:2)),'.');
    h.Marker='none';
    h.Color='k';
end

figure(1111)
E=EGR.*GR;
for i=1:5
    subplot(1,5,i)
    h=stem(-100+100*GR(2*i-1:2*i)/mean(GR(1:2)));
    axis([0.2 2.8 -100 10])
    set(gca,'yticklabel',[0:10:110])
    h.MarkerSize=10;
    h.MarkerFaceColor='r';
    h.Marker='s';
    hold on
    h=errorbar([1 2],-100+100*GR(2*i-1:2*i)/mean(GR(1:2)),50*100*E(2*i-1:2*i)/mean(GR(1:2)),'.');
    h.Marker='none';
    h.Color='k';
end


figure(12)
yyaxis left
plot(1:1:10,100*Tau(1:1:10)/mean(Tau(1:2)),'.')
axis([0 11 0 100*125/mean(Tau(1:2))])
yyaxis right
plot(1:2:10,Tau(1:2:10),'s','markersize',16,'markeredgecolor','k','markerfacecolor','r')
hold on
plot(2:2:10,Tau(2:2:10),'s','markersize',16,'markeredgecolor','k','markerfacecolor','b')
axis([0 11 0 125])
text(1.5,120,'control','HorizontalAlignment','center','fontsize',14)
text(3.5,120,Drugs{4,11},'HorizontalAlignment','center','fontsize',14)
text(5.5,120,Drugs{2,11},'HorizontalAlignment','center','fontsize',14)
text(7.5,120,Drugs{3,7},'HorizontalAlignment','center','fontsize',14)
text(9.5,120,Drugs{4,7},'HorizontalAlignment','center','fontsize',14)
set(gca,'xtick',1:10,'xticklabel',{'interval 1' 'interval 2'})

figure(112)
for i=1:5
    subplot(1,5,i)
    Ts=100*Tau(2*i-1:2*i)/mean(Tau(1:2));
    h=bar(Ts);
    h.EdgeColor='none';
    h.BarWidth=0.4;
    hold on
    h=errorbar([1 2],100*Tau(2*i-1:2*i)/mean(Tau(1:2)),100*ETau(2*i-1:2*i)/mean(Tau(1:2)),'.');
    h.Marker='none';
    h.Color='k';
    axis([0.2 2.8 0 500])
    text(1,Ts(1)+60,['(' num2str(round(Tau(2*i-1))) 'h)'],'HorizontalAlignment','center')
    text(2,Ts(2)+60,['(' num2str(round(Tau(2*i))) 'h)'],'HorizontalAlignment','center')
end

figure(1112)
for i=1:5
    subplot(1,5,i)
    Ts=100*Tau(2*i-1:2*i)/mean(Tau(1:2));
    h=stem(-100+Ts);
    set(gca,'yticklabel',[50:50:450])
    h.MarkerSize=10;
    h.MarkerFaceColor='r';
    h.Marker='s';
    hold on
    h=errorbar([1 2],-100+100*Tau(2*i-1:2*i)/mean(Tau(1:2)),100*ETau(2*i-1:2*i)/mean(Tau(1:2)),'.');
    h.Marker='none';
    h.Color='k';
    axis([0.2 2.8 -50 350 ])
    text(1,-100+Ts(1)+60,['(' num2str(round(Tau(2*i-1))) 'h)'],'HorizontalAlignment','center')
    text(2,-100+Ts(2)+60,['(' num2str(round(Tau(2*i))) 'h)'],'HorizontalAlignment','center')
end


figure(13)
hold off
Const=Tau(1)*GR(1)/0.025;
plot(Tau([1 2 3 4]),GR([1 2 3 4])/0.025,'-o','markersize',10,'markeredgecolor','non','markerfacecolor','b','color','b','linewidth',0.5)
hold on
plot([0:1:120],Const./[0:1:120]','-k','linewidth',1)
plot([0:1:120],1.5*Const./[0:1:120]','--k','linewidth',1)
plot([0:1:120],0.5*Const./[0:1:120]','--k','linewidth',1)
set(gca,'fontsize',15)
axis([10 120 0 1.5])
set(gca,'ytick',[0.25 0.4 0.5 0.73 1 1.5])
set(gca,'xtick',[20 27 40 52 60:20:120])

figure(14)
Const=Tau(1)*GR(1)/0.025;
plot(Tau([1 2 5 6]),GR([1 2 5 6])/0.025,'-o','markersize',12,'markeredgecolor','non','markerfacecolor','b','color','k','linewidth',2)
hold on
plot([0:1:120],Const./[0:1:120]','-k','linewidth',1)
plot([0:1:120],1.5*Const./[0:1:120]','--k','linewidth',1)
plot([0:1:120],0.5*Const./[0:1:120]','--k','linewidth',1)
axis([10 120 0 1.5])
set(gca,'fontsize',15)

figure(15)
plot(Tau([1 2 7 8]),GR([1 2 7 8])/0.025,'-o','markersize',12,'markeredgecolor','non','markerfacecolor','b','color','k','linewidth',2)
hold on
plot([0:1:120],Const./[0:1:120]','-k','linewidth',1)
plot([0:1:120],1.5*Const./[0:1:120]','--k','linewidth',1)
plot([0:1:120],0.5*Const./[0:1:120]','--k','linewidth',1)
axis([10 120 0 1.5])
set(gca,'fontsize',15)

figure(16)
plot(Tau([1 2 9 10]),GR([1 2 9 10])/0.025,'-o','markersize',12,'markeredgecolor','non','markerfacecolor','b','color','k','linewidth',2)
hold on
plot([0:1:120],Const./[0:1:120]','-k','linewidth',1)
plot([0:1:120],1.5*Const./[0:1:120]','--k','linewidth',1)
plot([0:1:120],0.5*Const./[0:1:120]','--k','linewidth',1)
axis([10 120 0 1.5])
set(gca,'fontsize',15)


%% Plot sizes- not on log scale
figure;

subplot(1,5,1)
plot(TimeAxis_1,Cnt_size,'o','markersize',12,'markerfacecolor',[0.8 0.8 0.8],'markeredgecolor','k')
hold on
CntMeanSize=mean(Cnt_size);
line([5 65],[CntMeanSize CntMeanSize],'color','b','linewidth',2)
axis([-10 75 0.5 2])
set(gca,'xtick',[0:30:60])

subplot(1,5,2)
plot(TimeAxis_1,Normalized_Rapamycin_Size_07uM,'o','markersize',12,'markerfacecolor',[0.8 0.8 0.8],'markeredgecolor','k')
hold on
[RapamycinSize1]=fit(TimeAxis_1(1:5),Normalized_Rapamycin_Size_07uM(1:5)','poly1');
RapamycinSize2=mean(Normalized_Rapamycin_Size_07uM(5:8));
plot(2:1:40,RapamycinSize1(2:1:40),'-r','linewidth',2)
line([40 65],[RapamycinSize2 RapamycinSize2],'color','b','linewidth',2)
axis([-10 75 0.5 2])
set(gca,'xtick',[0:30:60])

subplot(1,5,3)
plot(TimeAxis_1,Normalized_Rapamycin_Size_7uM,'o','markersize',12,'markerfacecolor',[0.8 0.8 0.8],'markeredgecolor','k')
hold on
[RapamycinSize1]=fit(TimeAxis_1(1:4),Normalized_Rapamycin_Size_7uM(1:4)','poly1');
RapamycinSize2=mean(Normalized_Rapamycin_Size_7uM(4:8));
plot(2:1:24,RapamycinSize1(2:1:24),'-r','linewidth',2)
line([24 65],[RapamycinSize2 RapamycinSize2],'color','b','linewidth',2)
axis([-10 75 0.5 2])
set(gca,'xtick',[0:30:60])

subplot(1,5,4)
plot(TimeAxis_1,Normalized_19nM_SN032_Size,'o','markersize',12,'markerfacecolor',[0.8 0.8 0.8],'markeredgecolor','k')
[SizeDrug1]=fit(TimeAxis_1([1:4]),Normalized_19nM_SN032_Size([1:4])','poly1');
[SizeDrug2]=mean(Normalized_19nM_SN032_Size([5:8]));
[SizeDrug3]=mean(Normalized_19nM_SN032_Size([6:8]));
[SizeDrug0]=fit(TimeAxis_1([1:8]),Normalized_19nM_SN032_Size([1:8])','exp2');
hold on
semilogy(5:1:30,SizeDrug1(5:1:30),'-r','linewidth',2)
line([30 65],[SizeDrug2 SizeDrug2],'color','b','linewidth',2)
axis([-10 70 0.5 2])
set(gca,'xtick',[0:30:60])

subplot(1,5,5)
plot(TimeAxis_1,Normalized_SN032_39nM_Size,'o','markersize',12,'markerfacecolor',[0.8 0.8 0.8],'markeredgecolor','k')
[SizeDrug1]=fit(TimeAxis_1([1:5]),Normalized_SN032_39nM_Size([1:5])','poly1');
[SizeDrug2]=mean(Normalized_SN032_39nM_Size([5:8]));
[SizeDrug3]=mean(Normalized_SN032_39nM_Size([6:8]));
[SizeDrug0]=fit(TimeAxis_1([1:8]),Normalized_SN032_39nM_Size([1:8])','exp2');
hold on
plot(5:1:33,SizeDrug1(5:1:33),'-r','linewidth',2)
line([34 65],[SizeDrug2 SizeDrug2],'color','b','linewidth',2)
axis([-10 80 0.5 2])
