# Supplementary material for: Cell size sensing in animal cells coordinates anabolic growth rates and cell cycle progression to maintain cell size uniformity
Source: eLife. 2018 Jun 11;7:e26957. doi: 10.7554/eLife.26957 (PMC6031432; doi:10.7554/eLife.26957)
Supplement: Figure 7—source data 1. — Source data include measurements of cell cycle length, cell size (total SE-A647 intensity), and growth rate under the conditions labeled in Figure 7. [file elife-26957-fig7-data1.zip]

Archive with 4 entries (3 files):
- Figure 7-source code and data/
- Figure 7-source code and data/Figure_7.m
- Figure 7-source code and data/IndPlasmidsGRData2.mat
- Figure 7-source code and data/RpeDrugsGRData.mat
