# Supplementary material for: Cell size sensing in animal cells coordinates anabolic growth rates and cell cycle progression to maintain cell size uniformity
Source: eLife. 2018 Jun 11;7:e26957. doi: 10.7554/eLife.26957 (PMC6031432; doi:10.7554/eLife.26957)
Supplement: Figure 9—source data 1. — Figure_9A.m generates Figure 9A, and Figure_9 .m generates Figure 9B–E and Figure 9—figure supplements 1–4. Source data include measurements of cell cycle length, cell size (total SE-A647 intensity), and cell count over time, under the conditions labeled in Figure 9—figure supplements 1–4. [file elife-26957-fig9-data1.zip]

Archive with 6 entries (5 files):
- Figure 9-source code and data/
- Figure 9-source code and data/AllCellLines_DrugData.mat
- Figure 9-source code and data/Figure_9.m
- Figure 9-source code and data/Figure_9A.m
- Figure 9-source code and data/IndPlasmidsGRData2.mat
- Figure 9-source code and data/RpeDrugsGRData.mat
