# Supplementary material for: Cell size sensing in animal cells coordinates anabolic growth rates and cell cycle progression to maintain cell size uniformity
Source: eLife. 2018 Jun 11;7:e26957. doi: 10.7554/eLife.26957 (PMC6031432; doi:10.7554/eLife.26957)
Supplement: Figure 9—source data 1. — Figure_9A.m generates Figure 9A, and Figure_9 .m generates Figure 9B–E and Figure 9—figure supplements 1–4. Source data include measurements of cell cycle length, cell size (total SE-A647 intensity), and cell count over time, under the conditions labeled in Figure 9—figure supplements 1–4. [file elife-26957-fig9-data1.zip › Figure 9-source code and data/Figure_9.m]

% Load data from all cell lines (Created by R:\Miriam\Size Control Manuscript\Submitted to ELife 3_17_2017\Revised Version\Data and analysis code final versions\PerturbationsLoadPerturbationDataAllCellLines.m)
load('AllCellLines_DrugData.mat')

%% Parameters- Choose separately for each cell line
% sztime=40; %Time at which to calculate cell size

%% HBE_DrugData
Dataset=HBE_DrugData;
sztime=90;
CellName='16HBE';

Tau=Dataset.meancclength(:);
S=Dataset.SizeIntercept(:)+Dataset.SizeSlope(:)*sztime;
% GR=Dataset.SizeSlope(:)+(log(2)*(S./Tau));
GR=(log(2)*(S./Tau));
Labels=Dataset.UniqueConditions(:);

% cleanup
I=Tau>0;
GR=GR(I);
S=S(I);
Tau=Tau(I);
Labels=Labels(I);

% removing BN82002 to plot only cdk inhibitors
toremove=(strcmp(Labels,'7.5 uM BN82002'));
Tau=Tau(~toremove);
Labels=Labels(~toremove);
S=S(~toremove);
GR=GR(~toremove);

% Fix Drug Names
for i=1:length(Labels)
    [tokens,matches]=regexp(Labels(i),'(.*)\s(\S{4,}.*)','tokens');
    if isempty(matches{1})
        Labels2{i}=Labels{i};
    else
        Labels2{i}=[tokens{1}{1}{2} ' ' tokens{1}{1}{1}];
    end
end

% Identify Drug Categories
Torin_i=~cellfun(@isempty,regexpi(Labels,'.*torin.*'));
Rapamycin_i=~cellfun(@isempty,regexpi(Labels,'.*Rapamycin.*'));
Cycloheximide_i=~cellfun(@isempty,regexpi(Labels,'.*Cycloheximide.*'));
DMSO1_i=~(cellfun(@isempty,regexpi(Labels,'.*DMSO.*')));
DMSO2_i=~cellfun(@isempty,regexpi(Labels,'.*Control.*'));
DMSO_i=DMSO1_i|DMSO2_i;
Radicicol_i=~cellfun(@isempty,regexpi(Labels,'.*Radicicol.*'));
Palb_i=~cellfun(@isempty,regexpi(Labels,'.*Palbociclib.*'));
GR_inhibitors=Torin_i|Rapamycin_i|Cycloheximide_i;
CC_inhibitors=~DMSO_i&~GR_inhibitors&~Palb_i;

% Sort
I1=find(DMSO_i);
I2=find(GR_inhibitors);
% [srt,srti]=sort(Labels2(I2)');
% I2=I2(srti);
I3=find(CC_inhibitors);
% [srt,srti]=sort(Labels2(I3)');
% I3=I3(srti);
I4=find(Palb_i);
I=[I1 ;I2 ;I3; I4];
GR=GR(I);
S=S(I);
Tau=Tau(I);
Labels2=Labels2(I);
Igroups=[ones(length(I1),1) ; ones(length(I2),1)*2 ; ones(length(I3),1)*3 ; ones(length(I4),1)*4];

% grouping into individual drugs (Previously: ...double(strncmp(Labels3,'BN82',4))*5+...)
Idrugs=[double(strncmp(Labels2,'DMSO',4))*1+...
    double(strncmp(Labels2,'Cycl',4))*2+...
    double(strncmp(Labels2,'Tori',4))*3+...
    double(strncmp(Labels2,'Rapa',4))*4+...
    double(strncmp(Labels2,'Inhi',4))*5+...
    double(strncmp(Labels2,'PHA8',4))*6+...
    double(strncmp(Labels2,'SNS0',4))*7+...
    double(strncmp(Labels2,'Dina',4))*8+...
    double(strncmp(Labels2,'Palb',4))*9];

GR4=GR/median(GR(Igroups==1));
Tau4=Tau/median(Tau(Igroups==1));
Sizes4=S/median(S(Igroups==1));

% Plot ctrl and growth inhibitors
Ctrls=[1]; Conds=[Ctrls;find(Igroups==2)]; %Conds = Indices (in Labels3) of all data pts to plot
Perts=2:4; %Perturbations (in Idrugs) to plot
figure
subplot(1,3,1);hold on
stem(1:length(Ctrls),log2(Tau4(Ctrls)),'color','k','markersize',10,'marker','s','markerfacecolor',[0.2 0.2 0.2]); %Plot ctrls
numticks=length(Ctrls);
for i=1:length(Perts) %Loop over perturbations
    ii=find(Idrugs==Perts(i));
    h=stem(numticks+1:numticks+length(ii),log2(Tau4(ii)),'color','k','markersize',10,'marker','s');
    if mod(i,2)~=0
        h.MarkerFaceColor=[0.8 0.8 0.8];
    else
        h.MarkerFaceColor=[0.2 0.2 0.2];
    end
    numticks=numticks+length(ii);
end
axis([0 numticks+1 -3 3])
set(gca,'xtick',1:numticks);set(gca,'xticklabel',Labels2(Conds));xtickangle(50)
ylabel('Fold change in cell cycle length')
subplot(1,3,2);hold on
stem(1:length(Ctrls),log2(GR4(Ctrls)),'color','k','markersize',10,'marker','s','markerfacecolor',[0.2 0.2 0.2]); %Plot ctrls
numticks=length(Ctrls);
for i=1:length(Perts) %Loop over perturbations
    ii=find(Idrugs==Perts(i));
    h=stem(numticks+1:numticks+length(ii),log2(GR4(ii)),'color','k','markersize',10,'marker','s');
    if mod(i,2)~=0
        h.MarkerFaceColor=[0.8 0.8 0.8];
    else
        h.MarkerFaceColor=[0.2 0.2 0.2];
    end
    numticks=numticks+length(ii);
end
axis([0 numticks+1 -3 3])
set(gca,'xtick',1:numticks);set(gca,'xticklabel',Labels2(Conds));xtickangle(50)
ylabel('Fold change in growth rate')
subplot(1,3,3);hold on
stem(1:length(Ctrls),log2(Sizes4(Ctrls)),'color','k','markersize',10,'marker','s','markerfacecolor',[0.2 0.2 0.2]); %Plot ctrls
numticks=length(Ctrls);
for i=1:length(Perts) %Loop over perturbations
    ii=find(Idrugs==Perts(i));
    h=stem(numticks+1:numticks+length(ii),log2(Sizes4(ii)),'color','k','markersize',10,'marker','s');
    if mod(i,2)~=0
        h.MarkerFaceColor=[0.8 0.8 0.8];
    else
        h.MarkerFaceColor=[0.2 0.2 0.2];
    end
    numticks=numticks+length(ii);
end
axis([0 numticks+1 -3 3])
set(gca,'xtick',1:numticks);set(gca,'xticklabel',Labels2(Conds));xtickangle(50)
ylabel('Fold change in cell size')

% Plot ctrl and cdk1/2 inhibitors
Ctrls=[2]; Conds=[Ctrls;find(Igroups==3)]; %Conds = Indices (in Labels3) of all data pts to plot
Perts=5:8; %Perturbations (in Idrugs) to plot
figure
subplot(1,3,1);hold on
stem(1:length(Ctrls),log2(Tau4(Ctrls)),'color','k','markersize',10,'marker','s','markerfacecolor',[0.2 0.2 0.2]); %Plot ctrls
numticks=length(Ctrls);
for i=1:length(Perts) %Loop over perturbations
    ii=find(Idrugs==Perts(i));
    h=stem(numticks+1:numticks+length(ii),log2(Tau4(ii)),'color','k','markersize',10,'marker','s');
    if mod(i,2)~=0
        h.MarkerFaceColor=[0.8 0.8 0.8];
    else
        h.MarkerFaceColor=[0.2 0.2 0.2];
    end
    numticks=numticks+length(ii);
end
axis([0 numticks+1 -3.1 3.1])
set(gca,'xtick',1:numticks);set(gca,'xticklabel',Labels2(Conds));xtickangle(50)
ylabel('Fold change in cell cycle length')
subplot(1,3,2);hold on
stem(1:length(Ctrls),log2(GR4(Ctrls)),'color','k','markersize',10,'marker','s','markerfacecolor',[0.2 0.2 0.2]); %Plot ctrls
numticks=length(Ctrls);
for i=1:length(Perts) %Loop over perturbations
    ii=find(Idrugs==Perts(i));
    h=stem(numticks+1:numticks+length(ii),log2(GR4(ii)),'color','k','markersize',10,'marker','s');
    if mod(i,2)~=0
        h.MarkerFaceColor=[0.8 0.8 0.8];
    else
        h.MarkerFaceColor=[0.2 0.2 0.2];
    end
    numticks=numticks+length(ii);
end
axis([0 numticks+1 -3.1 3.1])
set(gca,'xtick',1:numticks);set(gca,'xticklabel',Labels2(Conds));xtickangle(50)
ylabel('Fold change in growth rate')
subplot(1,3,3);hold on
stem(1:length(Ctrls),log2(Sizes4(Ctrls)),'color','k','markersize',10,'marker','s','markerfacecolor',[0.2 0.2 0.2]); %Plot ctrls
numticks=length(Ctrls);
for i=1:length(Perts) %Loop over perturbations
    ii=find(Idrugs==Perts(i));
    h=stem(numticks+1:numticks+length(ii),log2(Sizes4(ii)),'color','k','markersize',10,'marker','s');
    if mod(i,2)~=0
        h.MarkerFaceColor=[0.8 0.8 0.8];
    else
        h.MarkerFaceColor=[0.2 0.2 0.2];
    end
    numticks=numticks+length(ii);
end
axis([0 numticks+1 -3.1 3.1])
set(gca,'xtick',1:numticks);set(gca,'xticklabel',Labels2(Conds));xtickangle(50)
ylabel('Fold change in cell size')

% Plot ctrl and palbociclib
Ctrls=[3]; Conds=[Ctrls;find(Igroups==4)]; %Conds = Indices (in Labels3) of all data pts to plot
Perts=9; %Perturbations (in Idrugs) to plot
figure
subplot(1,3,1);hold on
stem(1:length(Ctrls),log2(Tau4(Ctrls)),'color','k','markersize',10,'marker','s','markerfacecolor',[0.2 0.2 0.2]); %Plot ctrls
numticks=length(Ctrls);
for i=1:length(Perts) %Loop over perturbations
    ii=find(Idrugs==Perts(i));
    h=stem(numticks+1:numticks+length(ii),log2(Tau4(ii)),'color','k','markersize',10,'marker','s');
    if mod(i,2)~=0
        h.MarkerFaceColor=[0.8 0.8 0.8];
    else
        h.MarkerFaceColor=[0.2 0.2 0.2];
    end
    numticks=numticks+length(ii);
end
axis([0 numticks+1 -3 3])
set(gca,'xtick',1:numticks);set(gca,'xticklabel',Labels2(Conds));xtickangle(50)
ylabel('Fold change in cell cycle length')
subplot(1,3,2);hold on
stem(1:length(Ctrls),log2(GR4(Ctrls)),'color','k','markersize',10,'marker','s','markerfacecolor',[0.2 0.2 0.2]); %Plot ctrls
numticks=length(Ctrls);
for i=1:length(Perts) %Loop over perturbations
    ii=find(Idrugs==Perts(i));
    h=stem(numticks+1:numticks+length(ii),log2(GR4(ii)),'color','k','markersize',10,'marker','s');
    if mod(i,2)~=0
        h.MarkerFaceColor=[0.8 0.8 0.8];
    else
        h.MarkerFaceColor=[0.2 0.2 0.2];
    end
    numticks=numticks+length(ii);
end
axis([0 numticks+1 -3 3])
set(gca,'xtick',1:numticks);set(gca,'xticklabel',Labels2(Conds));xtickangle(50)
ylabel('Fold change in growth rate')
subplot(1,3,3);hold on
stem(1:length(Ctrls),log2(Sizes4(Ctrls)),'color','k','markersize',10,'marker','s','markerfacecolor',[0.2 0.2 0.2]); %Plot ctrls
numticks=length(Ctrls);
for i=1:length(Perts) %Loop over perturbations
    ii=find(Idrugs==Perts(i));
    h=stem(numticks+1:numticks+length(ii),log2(Sizes4(ii)),'color','k','markersize',10,'marker','s');
    if mod(i,2)~=0
        h.MarkerFaceColor=[0.8 0.8 0.8];
    else
        h.MarkerFaceColor=[0.2 0.2 0.2];
    end
    numticks=numticks+length(ii);
end
axis([0 numticks+1 -3 3])
set(gca,'xtick',1:numticks);set(gca,'xticklabel',Labels2(Conds));xtickangle(50)
ylabel('Fold change in cell size')

%%%%% GR versus CC length  %%%%%%%%
figure;hold on
MeanS=mean(Tau(Igroups==1))*mean(GR(Igroups==1));
plot(10:100,MeanS./(10:100),'k')
plot(10:100,0.75*MeanS./(10:100),'k');
plot(10:100,1.25*MeanS./(10:100),'k');
for i=1:4
    I=find(Igroups==i);
    h=plot(Tau(I),GR(I),'o');
    h.MarkerEdgeColor='k';
    h.MarkerSize=10;
    if i==1; h.MarkerFaceColor='c';
        elseif i==2; h.MarkerFaceColor=[0.6 0.6 0.6];h.Marker='o';
        elseif i==3; h.MarkerFaceColor=[0.6 0.6 0.6]; h.Marker='o';
        elseif i==4; h.MarkerFaceColor='r'; h.Marker='o';
    end
end
xlabel('Cell Cycle Length');ylabel('Growth Rate');
title([CellName ': ' num2str(sztime) ' hrs'])
axis([20 100 0.8*min(GR) 1.1*max(GR)])

%% HeLa_DrugData
Dataset=HeLa_DrugData;
sztime=40; %sztime=60;
CellName='HeLa';

Tau=Dataset.meancclength(:);
S=Dataset.SizeIntercept(:)+Dataset.SizeSlope(:)*sztime;
% GR=Dataset.SizeSlope(:)+(log(2)*(S./Tau));
GR=(log(2)*(S./Tau));
Labels=Dataset.UniqueConditions(:);

% cleanup
I=Tau>0;
GR=GR(I);
S=S(I);
Tau=Tau(I);
Labels=Labels(I);

% removing conditions that have two drugs
DoubleDrug_i=~(cellfun(@isempty,regexpi(Labels,'+')));
Tau=Tau(~DoubleDrug_i);
Labels=Labels(~DoubleDrug_i);
S=S(~DoubleDrug_i);
GR=GR(~DoubleDrug_i);

% removing 100 nM Torin (contaminated), BN82002 (to plot only cdk1/2 inhibitors), and lowest dose of cdk2 inhibitor III (very small effect)
toremove=(strcmp(Labels,'100 nM Torin') | contains(Labels,'BN82002') | strcmp(Labels,'0.38 uM Cdk2 Inhibitor III'));
Tau=Tau(~toremove);
Labels=Labels(~toremove);
S=S(~toremove);
GR=GR(~toremove);

% Fix Drug Names
for i=1:length(Labels)
    [tokens,matches]=regexp(Labels(i),'(.*)\s(\S{4,}.*)','tokens');
    if isempty(matches{1})
        Labels2{i}=Labels{i};
    else
        Labels2{i}=[tokens{1}{1}{2} ' ' tokens{1}{1}{1}];
    end
end

% Identify Drug Categories
Torin_i=~cellfun(@isempty,regexpi(Labels,'.*torin.*'));
Rapamycin_i=~cellfun(@isempty,regexpi(Labels,'.*Rapamycin.*'));
Cycloheximide_i=~cellfun(@isempty,regexpi(Labels,'.*Cycloheximide.*'));
DMSO1_i=~(cellfun(@isempty,regexpi(Labels,'.*DMSO.*')));
DMSO2_i=~cellfun(@isempty,regexpi(Labels,'.*Control.*'));
DMSO_i=DMSO1_i|DMSO2_i;
Radicicol_i=~cellfun(@isempty,regexpi(Labels,'.*Radicicol.*'));
Palb_i=~cellfun(@isempty,regexpi(Labels,'.*Palbociclib.*'));
GR_inhibitors=Torin_i|Rapamycin_i|Cycloheximide_i;
CC_inhibitors=~DMSO_i&~GR_inhibitors&~Palb_i&~Radicicol_i;

% Sort
I1=find(DMSO_i);
I2=find(GR_inhibitors);
I3=find(CC_inhibitors);
I4=find(Palb_i);
I5=find(Radicicol_i);
I=[I1 ;I2 ;I3; I4; I5];
GR=GR(I);
S=S(I);
Tau=Tau(I);
Labels2=Labels2(I);
Igroups=[ones(length(I1),1) ; ones(length(I2),1)*2 ; ones(length(I3),1)*3 ; ones(length(I4),1)*4 ; ones(length(I5),1)*5];

% grouping into individual drugs (Previously: ...double(strncmp(Labels3,'BN82',4))*5+...)
Idrugs=[double(strncmp(Labels2,'Cont',4))*1+...
    double(strncmp(Labels2,'Cycl',4))*2+...
    double(strncmp(Labels2,'Tori',4))*3+...
    double(strncmp(Labels2,'Rapa',4))*4+...
    double(strncmp(Labels2,'SNS0',4))*5+...
    double(strncmp(Labels2,'PHA8',4))*6+...
    double(strncmp(Labels2,'Inhi',4))*7+...
    double(strncmp(Labels2,'Dina',4))*8+...
    double(strncmp(Labels2,'Palb',4))*9+...
    double(strncmp(Labels2,'Radi',4))*10];

GR4=GR/median(GR(Igroups==1));
Tau4=Tau/median(Tau(Igroups==1));
Sizes4=S/median(S(Igroups==1));

% Plot 2 ctrls and growth inhibitors
Ctrls=[1;2]; Conds=[Ctrls;find(Igroups==2)]; %Conds = Indices (in Labels3) of all data pts to plot
Perts=2:4; %Perturbations (in Idrugs) to plot
figure
subplot(1,3,1);hold on
stem(1:length(Ctrls),log2(Tau4(Ctrls)),'color','k','markersize',10,'marker','s','markerfacecolor',[0.2 0.2 0.2]); %Plot ctrls
numticks=length(Ctrls);
for i=1:length(Perts) %Loop over perturbations
    ii=find(Idrugs==Perts(i));
    h=stem(numticks+1:numticks+length(ii),log2(Tau4(ii)),'color','k','markersize',10,'marker','s');
    if mod(i,2)~=0
        h.MarkerFaceColor=[0.8 0.8 0.8];
    else
        h.MarkerFaceColor=[0.2 0.2 0.2];
    end
    numticks=numticks+length(ii);
end
axis([0 numticks+1 -3 3])
set(gca,'xtick',1:numticks);set(gca,'xticklabel',Labels2(Conds));xtickangle(50)
ylabel('Fold change in cell cycle length')
subplot(1,3,2);hold on
stem(1:length(Ctrls),log2(GR4(Ctrls)),'color','k','markersize',10,'marker','s','markerfacecolor',[0.2 0.2 0.2]); %Plot ctrls
numticks=length(Ctrls);
for i=1:length(Perts) %Loop over perturbations
    ii=find(Idrugs==Perts(i));
    h=stem(numticks+1:numticks+length(ii),log2(GR4(ii)),'color','k','markersize',10,'marker','s');
    if mod(i,2)~=0
        h.MarkerFaceColor=[0.8 0.8 0.8];
    else
        h.MarkerFaceColor=[0.2 0.2 0.2];
    end
    numticks=numticks+length(ii);
end
axis([0 numticks+1 -3 3])
set(gca,'xtick',1:numticks);set(gca,'xticklabel',Labels2(Conds));xtickangle(50)
ylabel('Fold change in growth rate')
subplot(1,3,3);hold on
stem(1:length(Ctrls),log2(Sizes4(Ctrls)),'color','k','markersize',10,'marker','s','markerfacecolor',[0.2 0.2 0.2]); %Plot ctrls
numticks=length(Ctrls);
for i=1:length(Perts) %Loop over perturbations
    ii=find(Idrugs==Perts(i));
    h=stem(numticks+1:numticks+length(ii),log2(Sizes4(ii)),'color','k','markersize',10,'marker','s');
    if mod(i,2)~=0
        h.MarkerFaceColor=[0.8 0.8 0.8];
    else
        h.MarkerFaceColor=[0.2 0.2 0.2];
    end
    numticks=numticks+length(ii);
end
axis([0 numticks+1 -3 3])
set(gca,'xtick',1:numticks);set(gca,'xticklabel',Labels2(Conds));xtickangle(50)
ylabel('Fold change in cell size')

% Plot 2 ctrls and cdk1/2 inhibitors
Ctrls=[3;4]; Conds=[Ctrls;find(Igroups==3)]; %Conds = Indices (in Labels3) of all data pts to plot
Perts=5:8; %Perturbations (in Idrugs) to plot
figure
subplot(1,3,1);hold on
stem(1:length(Ctrls),log2(Tau4(Ctrls)),'color','k','markersize',10,'marker','s','markerfacecolor',[0.2 0.2 0.2]); %Plot ctrls
numticks=length(Ctrls);
for i=1:length(Perts) %Loop over perturbations
    ii=find(Idrugs==Perts(i));
    h=stem(numticks+1:numticks+length(ii),log2(Tau4(ii)),'color','k','markersize',10,'marker','s');
    if mod(i,2)~=0
        h.MarkerFaceColor=[0.8 0.8 0.8];
    else
        h.MarkerFaceColor=[0.2 0.2 0.2];
    end
    numticks=numticks+length(ii);
end
axis([0 numticks+1 -3.1 3.1])
set(gca,'xtick',1:numticks);set(gca,'xticklabel',Labels2(Conds));xtickangle(50)
ylabel('Fold change in cell cycle length')
subplot(1,3,2);hold on
stem(1:length(Ctrls),log2(GR4(Ctrls)),'color','k','markersize',10,'marker','s','markerfacecolor',[0.2 0.2 0.2]); %Plot ctrls
numticks=length(Ctrls);
for i=1:length(Perts) %Loop over perturbations
    ii=find(Idrugs==Perts(i));
    h=stem(numticks+1:numticks+length(ii),log2(GR4(ii)),'color','k','markersize',10,'marker','s');
    if mod(i,2)~=0
        h.MarkerFaceColor=[0.8 0.8 0.8];
    else
        h.MarkerFaceColor=[0.2 0.2 0.2];
    end
    numticks=numticks+length(ii);
end
axis([0 numticks+1 -3.1 3.1])
set(gca,'xtick',1:numticks);set(gca,'xticklabel',Labels2(Conds));xtickangle(50)
ylabel('Fold change in growth rate')
subplot(1,3,3);hold on
stem(1:length(Ctrls),log2(Sizes4(Ctrls)),'color','k','markersize',10,'marker','s','markerfacecolor',[0.2 0.2 0.2]); %Plot ctrls
numticks=length(Ctrls);
for i=1:length(Perts) %Loop over perturbations
    ii=find(Idrugs==Perts(i));
    h=stem(numticks+1:numticks+length(ii),log2(Sizes4(ii)),'color','k','markersize',10,'marker','s');
    if mod(i,2)~=0
        h.MarkerFaceColor=[0.8 0.8 0.8];
    else
        h.MarkerFaceColor=[0.2 0.2 0.2];
    end
    numticks=numticks+length(ii);
end
axis([0 numticks+1 -3.1 3.1])
set(gca,'xtick',1:numticks);set(gca,'xticklabel',Labels2(Conds));xtickangle(50)
ylabel('Fold change in cell size')

% Plot 2 ctrls and palbociclib, radicicol
Ctrls=[5;6]; Conds=[Ctrls;find(Igroups==4 | Igroups==5)]; %Conds = Indices (in Labels3) of all data pts to plot
Perts=9:10; %Perturbations (in Idrugs) to plot
figure
subplot(1,3,1);hold on
stem(1:length(Ctrls),log2(Tau4(Ctrls)),'color','k','markersize',10,'marker','s','markerfacecolor',[0.2 0.2 0.2]); %Plot ctrls
numticks=length(Ctrls);
for i=1:length(Perts) %Loop over perturbations
    ii=find(Idrugs==Perts(i));
    h=stem(numticks+1:numticks+length(ii),log2(Tau4(ii)),'color','k','markersize',10,'marker','s');
    if mod(i,2)~=0
        h.MarkerFaceColor=[0.8 0.8 0.8];
    else
        h.MarkerFaceColor=[0.2 0.2 0.2];
    end
    numticks=numticks+length(ii);
end
axis([0 numticks+1 -3 3])
set(gca,'xtick',1:numticks);set(gca,'xticklabel',Labels2(Conds));xtickangle(50)
ylabel('Fold change in cell cycle length')
subplot(1,3,2);hold on
stem(1:length(Ctrls),log2(GR4(Ctrls)),'color','k','markersize',10,'marker','s','markerfacecolor',[0.2 0.2 0.2]); %Plot ctrls
numticks=length(Ctrls);
for i=1:length(Perts) %Loop over perturbations
    ii=find(Idrugs==Perts(i));
    h=stem(numticks+1:numticks+length(ii),log2(GR4(ii)),'color','k','markersize',10,'marker','s');
    if mod(i,2)~=0
        h.MarkerFaceColor=[0.8 0.8 0.8];
    else
        h.MarkerFaceColor=[0.2 0.2 0.2];
    end
    numticks=numticks+length(ii);
end
axis([0 numticks+1 -3 3])
set(gca,'xtick',1:numticks);set(gca,'xticklabel',Labels2(Conds));xtickangle(50)
ylabel('Fold change in growth rate')
subplot(1,3,3);hold on
stem(1:length(Ctrls),log2(Sizes4(Ctrls)),'color','k','markersize',10,'marker','s','markerfacecolor',[0.2 0.2 0.2]); %Plot ctrls
numticks=length(Ctrls);
for i=1:length(Perts) %Loop over perturbations
    ii=find(Idrugs==Perts(i));
    h=stem(numticks+1:numticks+length(ii),log2(Sizes4(ii)),'color','k','markersize',10,'marker','s');
    if mod(i,2)~=0
        h.MarkerFaceColor=[0.8 0.8 0.8];
    else
        h.MarkerFaceColor=[0.2 0.2 0.2];
    end
    numticks=numticks+length(ii);
end
axis([0 numticks+1 -3 3])
set(gca,'xtick',1:numticks);set(gca,'xticklabel',Labels2(Conds));xtickangle(50)
ylabel('Fold change in cell size')

%%%%% GR versus CC length  %%%%%%%%
figure;hold on
MeanS=mean(Tau(Igroups==1))*mean(GR(Igroups==1));
plot(10:100,MeanS./(10:100),'k')
plot(10:100,0.75*MeanS./(10:100),'k');
plot(10:100,1.25*MeanS./(10:100),'k');
for i=1:4
    I=find(Igroups==i);
    h=plot(Tau(I),GR(I),'o');
    h.MarkerEdgeColor='k';
    h.MarkerSize=10;
    if i==1; h.MarkerFaceColor='c';
        elseif i==2; h.MarkerFaceColor=[0.6 0.6 0.6];h.Marker='o';
        elseif i==3; h.MarkerFaceColor=[0.6 0.6 0.6]; h.Marker='o';
        elseif i==4; h.MarkerFaceColor='r'; h.Marker='o';
        elseif i==5; h.MarkerFaceColor='y'; h.Marker='o';
    end
end
xlabel('Cell Cycle Length');ylabel('Growth Rate');
title([CellName ': ' num2str(sztime) ' hrs'])
axis([10 100 0.8*min(GR) 1.1*max(GR)])

%% SAOS2_DrugData
Dataset=SAOS2_DrugData;
sztime=90;
CellName='SAOS2';

Tau=Dataset.meancclength(:);
S=Dataset.SizeIntercept(:)+Dataset.SizeSlope(:)*sztime;
% GR=Dataset.SizeSlope(:)+(log(2)*(S./Tau));
GR=(log(2)*(S./Tau));
Labels=Dataset.UniqueConditions(:);

% Remove toxic doses
I=Tau>0;
GR=GR(I);
S=S(I);
Tau=Tau(I);
Labels=Labels(I);

% remove: BN82002 (to plot only cdk inhibitors), 1 uM Cycloheximide and 200 nM Torin (prolif. too slow to estimate cc length), 8 uM Palbociclib (dose too high- likely inhibiting off-target cdk1/2) 
toremove=(strcmp(Labels,'7.5 uM BN82002') | strcmp(Labels,'1 uM Cycloheximide') | strcmp(Labels,'200 nM Torin') | strcmp(Labels,'8 uM Palbociclib'));
Tau=Tau(~toremove);
Labels=Labels(~toremove);
S=S(~toremove);
GR=GR(~toremove);

% Fix Drug Names
for i=1:length(Labels)
    [tokens,matches]=regexp(Labels(i),'(.*)\s(\S{4,}.*)','tokens');
    if isempty(matches{1})
        Labels2{i}=Labels{i};
    else
        Labels2{i}=[tokens{1}{1}{2} ' ' tokens{1}{1}{1}];
    end
end

% Identify Drug Categories
Torin_i=~cellfun(@isempty,regexpi(Labels,'.*torin.*'));
Rapamycin_i=~cellfun(@isempty,regexpi(Labels,'.*Rapamycin.*'));
Cycloheximide_i=~cellfun(@isempty,regexpi(Labels,'.*Cycloheximide.*'));
DMSO1_i=~(cellfun(@isempty,regexpi(Labels,'.*DMSO.*')));
DMSO2_i=~cellfun(@isempty,regexpi(Labels,'.*Control.*'));
DMSO_i=DMSO1_i|DMSO2_i;
Radicicol_i=~cellfun(@isempty,regexpi(Labels,'.*Radicicol.*'));
Palb_i=~cellfun(@isempty,regexpi(Labels,'.*Palbociclib.*'));
GR_inhibitors=Torin_i|Rapamycin_i|Cycloheximide_i;
CC_inhibitors=~DMSO_i&~GR_inhibitors&~Palb_i;

% Sort
I1=find(DMSO_i);
I2=find(GR_inhibitors);
% [srt,srti]=sort(Labels2(I2)');
% I2=I2(srti);
I3=find(CC_inhibitors);
% [srt,srti]=sort(Labels2(I3)');
% I3=I3(srti);
I4=find(Palb_i);
I=[I1 ;I2 ;I3; I4];
GR=GR(I);
S=S(I);
Tau=Tau(I);
Labels2=Labels2(I);
Igroups=[ones(length(I1),1) ; ones(length(I2),1)*2 ; ones(length(I3),1)*3 ; ones(length(I4),1)*4];

% grouping into individual drugs (Previously: ...double(strncmp(Labels3,'BN82',4))*5+...)
Idrugs=[double(strncmp(Labels2,'DMSO',4))*1+...
    double(strncmp(Labels2,'Cycl',4))*2+...
    double(strncmp(Labels2,'Tori',4))*3+...
    double(strncmp(Labels2,'Rapa',4))*4+...
    double(strncmp(Labels2,'Inhi',4))*5+...
    double(strncmp(Labels2,'PHA8',4))*6+...
    double(strncmp(Labels2,'SNS0',4))*7+...
    double(strncmp(Labels2,'Dina',4))*8+...
    double(strncmp(Labels2,'Palb',4))*9];

GR4=GR/median(GR(Igroups==1));
Tau4=Tau/median(Tau(Igroups==1));
Sizes4=S/median(S(Igroups==1));

% Plot ctrl and growth inhibitors
Ctrls=[1]; Conds=[Ctrls;find(Igroups==2)]; %Conds = Indices (in Labels3) of all data pts to plot
Perts=2:4; %Perturbations (in Idrugs) to plot
figure
subplot(1,3,1);hold on
stem(1:length(Ctrls),log2(Tau4(Ctrls)),'color','k','markersize',10,'marker','s','markerfacecolor',[0.2 0.2 0.2]); %Plot ctrls
numticks=length(Ctrls);
for i=1:length(Perts) %Loop over perturbations
    ii=find(Idrugs==Perts(i));
    h=stem(numticks+1:numticks+length(ii),log2(Tau4(ii)),'color','k','markersize',10,'marker','s');
    if mod(i,2)~=0
        h.MarkerFaceColor=[0.8 0.8 0.8];
    else
        h.MarkerFaceColor=[0.2 0.2 0.2];
    end
    numticks=numticks+length(ii);
end
axis([0 numticks+1 -3.5 3.5])
set(gca,'xtick',1:numticks);set(gca,'xticklabel',Labels2(Conds));xtickangle(50)
ylabel('Fold change in cell cycle length')
subplot(1,3,2);hold on
stem(1:length(Ctrls),log2(GR4(Ctrls)),'color','k','markersize',10,'marker','s','markerfacecolor',[0.2 0.2 0.2]); %Plot ctrls
numticks=length(Ctrls);
for i=1:length(Perts) %Loop over perturbations
    ii=find(Idrugs==Perts(i));
    h=stem(numticks+1:numticks+length(ii),log2(GR4(ii)),'color','k','markersize',10,'marker','s');
    if mod(i,2)~=0
        h.MarkerFaceColor=[0.8 0.8 0.8];
    else
        h.MarkerFaceColor=[0.2 0.2 0.2];
    end
    numticks=numticks+length(ii);
end
axis([0 numticks+1 -3.5 3.5])
set(gca,'xtick',1:numticks);set(gca,'xticklabel',Labels2(Conds));xtickangle(50)
ylabel('Fold change in growth rate')
subplot(1,3,3);hold on
stem(1:length(Ctrls),log2(Sizes4(Ctrls)),'color','k','markersize',10,'marker','s','markerfacecolor',[0.2 0.2 0.2]); %Plot ctrls
numticks=length(Ctrls);
for i=1:length(Perts) %Loop over perturbations
    ii=find(Idrugs==Perts(i));
    h=stem(numticks+1:numticks+length(ii),log2(Sizes4(ii)),'color','k','markersize',10,'marker','s');
    if mod(i,2)~=0
        h.MarkerFaceColor=[0.8 0.8 0.8];
    else
        h.MarkerFaceColor=[0.2 0.2 0.2];
    end
    numticks=numticks+length(ii);
end
axis([0 numticks+1 -3.5 3.5])
set(gca,'xtick',1:numticks);set(gca,'xticklabel',Labels2(Conds));xtickangle(50)
ylabel('Fold change in cell size')

% Plot ctrl and cdk1/2 inhibitors
Ctrls=[2]; Conds=[Ctrls;find(Igroups==3)]; %Conds = Indices (in Labels3) of all data pts to plot
Perts=5:8; %Perturbations (in Idrugs) to plot
figure
subplot(1,3,1);hold on
stem(1:length(Ctrls),log2(Tau4(Ctrls)),'color','k','markersize',10,'marker','s','markerfacecolor',[0.2 0.2 0.2]); %Plot ctrls
numticks=length(Ctrls);
for i=1:length(Perts) %Loop over perturbations
    ii=find(Idrugs==Perts(i));
    h=stem(numticks+1:numticks+length(ii),log2(Tau4(ii)),'color','k','markersize',10,'marker','s');
    if mod(i,2)~=0
        h.MarkerFaceColor=[0.8 0.8 0.8];
    else
        h.MarkerFaceColor=[0.2 0.2 0.2];
    end
    numticks=numticks+length(ii);
end
axis([0 numticks+1 -3.1 3.1])
set(gca,'xtick',1:numticks);set(gca,'xticklabel',Labels2(Conds));xtickangle(50)
ylabel('Fold change in cell cycle length')
subplot(1,3,2);hold on
stem(1:length(Ctrls),log2(GR4(Ctrls)),'color','k','markersize',10,'marker','s','markerfacecolor',[0.2 0.2 0.2]); %Plot ctrls
numticks=length(Ctrls);
for i=1:length(Perts) %Loop over perturbations
    ii=find(Idrugs==Perts(i));
    h=stem(numticks+1:numticks+length(ii),log2(GR4(ii)),'color','k','markersize',10,'marker','s');
    if mod(i,2)~=0
        h.MarkerFaceColor=[0.8 0.8 0.8];
    else
        h.MarkerFaceColor=[0.2 0.2 0.2];
    end
    numticks=numticks+length(ii);
end
axis([0 numticks+1 -3.1 3.1])
set(gca,'xtick',1:numticks);set(gca,'xticklabel',Labels2(Conds));xtickangle(50)
ylabel('Fold change in growth rate')
subplot(1,3,3);hold on
stem(1:length(Ctrls),log2(Sizes4(Ctrls)),'color','k','markersize',10,'marker','s','markerfacecolor',[0.2 0.2 0.2]); %Plot ctrls
numticks=length(Ctrls);
for i=1:length(Perts) %Loop over perturbations
    ii=find(Idrugs==Perts(i));
    h=stem(numticks+1:numticks+length(ii),log2(Sizes4(ii)),'color','k','markersize',10,'marker','s');
    if mod(i,2)~=0
        h.MarkerFaceColor=[0.8 0.8 0.8];
    else
        h.MarkerFaceColor=[0.2 0.2 0.2];
    end
    numticks=numticks+length(ii);
end
axis([0 numticks+1 -3.1 3.1])
set(gca,'xtick',1:numticks);set(gca,'xticklabel',Labels2(Conds));xtickangle(50)
ylabel('Fold change in cell size')

% Plot ctrl and palbociclib
Ctrls=[3]; Conds=[Ctrls;find(Igroups==4)]; %Conds = Indices (in Labels3) of all data pts to plot
Perts=9; %Perturbations (in Idrugs) to plot
figure
subplot(1,3,1);hold on
stem(1:length(Ctrls),log2(Tau4(Ctrls)),'color','k','markersize',10,'marker','s','markerfacecolor',[0.2 0.2 0.2]); %Plot ctrls
numticks=length(Ctrls);
for i=1:length(Perts) %Loop over perturbations
    ii=find(Idrugs==Perts(i));
    h=stem(numticks+1:numticks+length(ii),log2(Tau4(ii)),'color','k','markersize',10,'marker','s');
    if mod(i,2)~=0
        h.MarkerFaceColor=[0.8 0.8 0.8];
    else
        h.MarkerFaceColor=[0.2 0.2 0.2];
    end
    numticks=numticks+length(ii);
end
axis([0 numticks+1 -3 3])
set(gca,'xtick',1:numticks);set(gca,'xticklabel',Labels2(Conds));xtickangle(50)
ylabel('Fold change in cell cycle length')
subplot(1,3,2);hold on
stem(1:length(Ctrls),log2(GR4(Ctrls)),'color','k','markersize',10,'marker','s','markerfacecolor',[0.2 0.2 0.2]); %Plot ctrls
numticks=length(Ctrls);
for i=1:length(Perts) %Loop over perturbations
    ii=find(Idrugs==Perts(i));
    h=stem(numticks+1:numticks+length(ii),log2(GR4(ii)),'color','k','markersize',10,'marker','s');
    if mod(i,2)~=0
        h.MarkerFaceColor=[0.8 0.8 0.8];
    else
        h.MarkerFaceColor=[0.2 0.2 0.2];
    end
    numticks=numticks+length(ii);
end
axis([0 numticks+1 -3 3])
set(gca,'xtick',1:numticks);set(gca,'xticklabel',Labels2(Conds));xtickangle(50)
ylabel('Fold change in growth rate')
subplot(1,3,3);hold on
stem(1:length(Ctrls),log2(Sizes4(Ctrls)),'color','k','markersize',10,'marker','s','markerfacecolor',[0.2 0.2 0.2]); %Plot ctrls
numticks=length(Ctrls);
for i=1:length(Perts) %Loop over perturbations
    ii=find(Idrugs==Perts(i));
    h=stem(numticks+1:numticks+length(ii),log2(Sizes4(ii)),'color','k','markersize',10,'marker','s');
    if mod(i,2)~=0
        h.MarkerFaceColor=[0.8 0.8 0.8];
    else
        h.MarkerFaceColor=[0.2 0.2 0.2];
    end
    numticks=numticks+length(ii);
end
axis([0 numticks+1 -3 3])
set(gca,'xtick',1:numticks);set(gca,'xticklabel',Labels2(Conds));xtickangle(50)
ylabel('Fold change in cell size')

%%%%% GR versus CC length  %%%%%%%%
figure;hold on
MeanS=mean(Tau(Igroups==1))*mean(GR(Igroups==1));
plot(30:150,MeanS./(30:150),'k')
plot(30:150,0.75*MeanS./(30:150),'k');
plot(30:150,1.25*MeanS./(30:150),'k');
for i=1:4
    I=find(Igroups==i);
    h=plot(Tau(I),GR(I),'o');
    h.MarkerEdgeColor='k';
    h.MarkerSize=10;
    if i==1; h.MarkerFaceColor='c';
        elseif i==2; h.MarkerFaceColor=[0.6 0.6 0.6];h.Marker='o';
        elseif i==3; h.MarkerFaceColor=[0.6 0.6 0.6]; h.Marker='o';
        elseif i==4; h.MarkerFaceColor='r'; h.Marker='o';
    end
end
xlabel('Cell Cycle Length');ylabel('Growth Rate');
title([CellName ': ' num2str(sztime) ' hrs'])
axis([30 150 0.8*min(GR) 1.1*max(GR)])
%% U2OS_DrugData
Dataset=U2OS_DrugData;
sztime=70;
CellName='U2OS';

Tau=Dataset.meancclength(:);
S=Dataset.SizeIntercept(:)+Dataset.SizeSlope(:)*sztime;
% GR=Dataset.SizeSlope(:)+(log(2)*(S./Tau));
GR=(log(2)*(S./Tau));
Labels=Dataset.UniqueConditions(:);

% cleanup
I=Tau>0;
GR=GR(I);
S=S(I);
Tau=Tau(I);
Labels=Labels(I);

% remove: 200 nM Torin (prolif. too slow to estimate cc length) %BN82002 (to plot only cdk inhibitors)
toremove=(strcmp(Labels,'200 nM Torin')); %(strcmp(Labels,'200 nM Torin') | contains(Labels,'BN82002'));
Tau=Tau(~toremove);
Labels=Labels(~toremove);
S=S(~toremove);
GR=GR(~toremove);

% Fix Drug Names
for i=1:length(Labels)
    [tokens,matches]=regexp(Labels(i),'(.*)\s(\S{4,}.*)','tokens');
    if isempty(matches{1})
        Labels2{i}=Labels{i};
    else
        Labels2{i}=[tokens{1}{1}{2} ' ' tokens{1}{1}{1}];
    end
end

% Identify Drug Categories
Torin_i=~cellfun(@isempty,regexpi(Labels,'.*torin.*'));
Rapamycin_i=~cellfun(@isempty,regexpi(Labels,'.*Rapamycin.*'));
Cycloheximide_i=~cellfun(@isempty,regexpi(Labels,'.*Cycloheximide.*'));
DMSO1_i=~(cellfun(@isempty,regexpi(Labels,'.*DMSO.*')));
DMSO2_i=~cellfun(@isempty,regexpi(Labels,'.*Control.*'));
DMSO_i=DMSO1_i|DMSO2_i;
Radicicol_i=~cellfun(@isempty,regexpi(Labels,'.*Radicicol.*'));
Palb_i=~cellfun(@isempty,regexpi(Labels,'.*Palbociclib.*'));
GR_inhibitors=Torin_i|Rapamycin_i|Cycloheximide_i;
CC_inhibitors=~DMSO_i&~GR_inhibitors&~Palb_i;

% Sort
I1=find(DMSO_i);
I2=find(GR_inhibitors);
% [srt,srti]=sort(Labels2(I2)');
% I2=I2(srti);
I3=find(CC_inhibitors);
% [srt,srti]=sort(Labels2(I3)');
% I3=I3(srti);
I4=find(Palb_i);
I=[I1 ;I2 ;I3; I4];
GR=GR(I);
S=S(I);
Tau=Tau(I);
Labels2=Labels2(I);
Igroups=[ones(length(I1),1) ; ones(length(I2),1)*2 ; ones(length(I3),1)*3 ; ones(length(I4),1)*4];

% grouping into individual drugs 
Idrugs=[double(strncmp(Labels2,'DMSO',4))*1+...
    double(strncmp(Labels2,'Cycl',4))*2+...
    double(strncmp(Labels2,'Tori',4))*3+...
    double(strncmp(Labels2,'Rapa',4))*4+...
    double(strncmp(Labels2,'Inhi',4))*5+...
    double(strncmp(Labels2,'BN82',4))*6+...
    double(strncmp(Labels2,'PHA8',4))*7+...
    double(strncmp(Labels2,'SNS0',4))*8+...
    double(strncmp(Labels2,'Dina',4))*9+...
    double(strncmp(Labels2,'Palb',4))*10];

GR4=GR/median(GR(Igroups==1));
Tau4=Tau/median(Tau(Igroups==1));
Sizes4=S/median(S(Igroups==1));

% Plot ctrl and growth inhibitors
Ctrls=[1]; Conds=[Ctrls;find(Igroups==2)]; %Conds = Indices (in Labels3) of all data pts to plot
Perts=2:4; %Perturbations (in Idrugs) to plot
figure
subplot(1,3,1);hold on
stem(1:length(Ctrls),log2(Tau4(Ctrls)),'color','k','markersize',10,'marker','s','markerfacecolor',[0.2 0.2 0.2]); %Plot ctrls
numticks=length(Ctrls);
for i=1:length(Perts) %Loop over perturbations
    ii=find(Idrugs==Perts(i));
    h=stem(numticks+1:numticks+length(ii),log2(Tau4(ii)),'color','k','markersize',10,'marker','s');
    if mod(i,2)~=0
        h.MarkerFaceColor=[0.8 0.8 0.8];
    else
        h.MarkerFaceColor=[0.2 0.2 0.2];
    end
    numticks=numticks+length(ii);
end
axis([0 numticks+1 -3.5 3.5])
set(gca,'xtick',1:numticks);set(gca,'xticklabel',Labels2(Conds));xtickangle(50)
ylabel('Fold change in cell cycle length')
subplot(1,3,2);hold on
stem(1:length(Ctrls),log2(GR4(Ctrls)),'color','k','markersize',10,'marker','s','markerfacecolor',[0.2 0.2 0.2]); %Plot ctrls
numticks=length(Ctrls);
for i=1:length(Perts) %Loop over perturbations
    ii=find(Idrugs==Perts(i));
    h=stem(numticks+1:numticks+length(ii),log2(GR4(ii)),'color','k','markersize',10,'marker','s');
    if mod(i,2)~=0
        h.MarkerFaceColor=[0.8 0.8 0.8];
    else
        h.MarkerFaceColor=[0.2 0.2 0.2];
    end
    numticks=numticks+length(ii);
end
axis([0 numticks+1 -3.5 3.5])
set(gca,'xtick',1:numticks);set(gca,'xticklabel',Labels2(Conds));xtickangle(50)
ylabel('Fold change in growth rate')
subplot(1,3,3);hold on
stem(1:length(Ctrls),log2(Sizes4(Ctrls)),'color','k','markersize',10,'marker','s','markerfacecolor',[0.2 0.2 0.2]); %Plot ctrls
numticks=length(Ctrls);
for i=1:length(Perts) %Loop over perturbations
    ii=find(Idrugs==Perts(i));
    h=stem(numticks+1:numticks+length(ii),log2(Sizes4(ii)),'color','k','markersize',10,'marker','s');
    if mod(i,2)~=0
        h.MarkerFaceColor=[0.8 0.8 0.8];
    else
        h.MarkerFaceColor=[0.2 0.2 0.2];
    end
    numticks=numticks+length(ii);
end
axis([0 numticks+1 -3.5 3.5])
set(gca,'xtick',1:numticks);set(gca,'xticklabel',Labels2(Conds));xtickangle(50)
ylabel('Fold change in cell size')

% Plot ctrl and cdk1/2 inhibitors
Ctrls=[2]; Conds=[Ctrls;find(Igroups==3)]; %Conds = Indices (in Labels3) of all data pts to plot
Perts=5:9; %Perturbations (in Idrugs) to plot
figure
subplot(1,3,1);hold on
stem(1:length(Ctrls),log2(Tau4(Ctrls)),'color','k','markersize',10,'marker','s','markerfacecolor',[0.2 0.2 0.2]); %Plot ctrls
numticks=length(Ctrls);
for i=1:length(Perts) %Loop over perturbations
    ii=find(Idrugs==Perts(i));
    h=stem(numticks+1:numticks+length(ii),log2(Tau4(ii)),'color','k','markersize',10,'marker','s');
    if mod(i,2)~=0
        h.MarkerFaceColor=[0.8 0.8 0.8];
    else
        h.MarkerFaceColor=[0.2 0.2 0.2];
    end
    numticks=numticks+length(ii);
end
axis([0 numticks+1 -3.1 3.1])
set(gca,'xtick',1:numticks);set(gca,'xticklabel',Labels2(Conds));xtickangle(50)
ylabel('Fold change in cell cycle length')
subplot(1,3,2);hold on
stem(1:length(Ctrls),log2(GR4(Ctrls)),'color','k','markersize',10,'marker','s','markerfacecolor',[0.2 0.2 0.2]); %Plot ctrls
numticks=length(Ctrls);
for i=1:length(Perts) %Loop over perturbations
    ii=find(Idrugs==Perts(i));
    h=stem(numticks+1:numticks+length(ii),log2(GR4(ii)),'color','k','markersize',10,'marker','s');
    if mod(i,2)~=0
        h.MarkerFaceColor=[0.8 0.8 0.8];
    else
        h.MarkerFaceColor=[0.2 0.2 0.2];
    end
    numticks=numticks+length(ii);
end
axis([0 numticks+1 -3.1 3.1])
set(gca,'xtick',1:numticks);set(gca,'xticklabel',Labels2(Conds));xtickangle(50)
ylabel('Fold change in growth rate')
subplot(1,3,3);hold on
stem(1:length(Ctrls),log2(Sizes4(Ctrls)),'color','k','markersize',10,'marker','s','markerfacecolor',[0.2 0.2 0.2]); %Plot ctrls
numticks=length(Ctrls);
for i=1:length(Perts) %Loop over perturbations
    ii=find(Idrugs==Perts(i));
    h=stem(numticks+1:numticks+length(ii),log2(Sizes4(ii)),'color','k','markersize',10,'marker','s');
    if mod(i,2)~=0
        h.MarkerFaceColor=[0.8 0.8 0.8];
    else
        h.MarkerFaceColor=[0.2 0.2 0.2];
    end
    numticks=numticks+length(ii);
end
axis([0 numticks+1 -3.1 3.1])
set(gca,'xtick',1:numticks);set(gca,'xticklabel',Labels2(Conds));xtickangle(50)
ylabel('Fold change in cell size')

% Plot ctrl and palbociclib
Ctrls=[3]; Conds=[Ctrls;find(Igroups==4)]; %Conds = Indices (in Labels3) of all data pts to plot
Perts=10; %Perturbations (in Idrugs) to plot
figure
subplot(1,3,1);hold on
stem(1:length(Ctrls),log2(Tau4(Ctrls)),'color','k','markersize',10,'marker','s','markerfacecolor',[0.2 0.2 0.2]); %Plot ctrls
numticks=length(Ctrls);
for i=1:length(Perts) %Loop over perturbations
    ii=find(Idrugs==Perts(i));
    h=stem(numticks+1:numticks+length(ii),log2(Tau4(ii)),'color','k','markersize',10,'marker','s');
    if mod(i,2)~=0
        h.MarkerFaceColor=[0.8 0.8 0.8];
    else
        h.MarkerFaceColor=[0.2 0.2 0.2];
    end
    numticks=numticks+length(ii);
end
axis([0 numticks+1 -3 3])
set(gca,'xtick',1:numticks);set(gca,'xticklabel',Labels2(Conds));xtickangle(50)
ylabel('Fold change in cell cycle length')
subplot(1,3,2);hold on
stem(1:length(Ctrls),log2(GR4(Ctrls)),'color','k','markersize',10,'marker','s','markerfacecolor',[0.2 0.2 0.2]); %Plot ctrls
numticks=length(Ctrls);
for i=1:length(Perts) %Loop over perturbations
    ii=find(Idrugs==Perts(i));
    h=stem(numticks+1:numticks+length(ii),log2(GR4(ii)),'color','k','markersize',10,'marker','s');
    if mod(i,2)~=0
        h.MarkerFaceColor=[0.8 0.8 0.8];
    else
        h.MarkerFaceColor=[0.2 0.2 0.2];
    end
    numticks=numticks+length(ii);
end
axis([0 numticks+1 -3 3])
set(gca,'xtick',1:numticks);set(gca,'xticklabel',Labels2(Conds));xtickangle(50)
ylabel('Fold change in growth rate')
subplot(1,3,3);hold on
stem(1:length(Ctrls),log2(Sizes4(Ctrls)),'color','k','markersize',10,'marker','s','markerfacecolor',[0.2 0.2 0.2]); %Plot ctrls
numticks=length(Ctrls);
for i=1:length(Perts) %Loop over perturbations
    ii=find(Idrugs==Perts(i));
    h=stem(numticks+1:numticks+length(ii),log2(Sizes4(ii)),'color','k','markersize',10,'marker','s');
    if mod(i,2)~=0
        h.MarkerFaceColor=[0.8 0.8 0.8];
    else
        h.MarkerFaceColor=[0.2 0.2 0.2];
    end
    numticks=numticks+length(ii);
end
axis([0 numticks+1 -3 3])
set(gca,'xtick',1:numticks);set(gca,'xticklabel',Labels2(Conds));xtickangle(50)
ylabel('Fold change in cell size')

%%%%% GR versus CC length  %%%%%%%%
figure;hold on
MeanS=mean(Tau(Igroups==1))*mean(GR(Igroups==1));
plot(10:100,MeanS./(10:100),'k')
plot(10:100,0.75*MeanS./(10:100),'k');
plot(10:100,1.25*MeanS./(10:100),'k');
for i=1:4
    I=find(Igroups==i);
    h=plot(Tau(I),GR(I),'o');
    h.MarkerEdgeColor='k';
    h.MarkerSize=10;
    if i==1; h.MarkerFaceColor='c';
        elseif i==2; h.MarkerFaceColor=[0.6 0.6 0.6];h.Marker='o';
        elseif i==3; h.MarkerFaceColor=[0.6 0.6 0.6]; h.Marker='o';
        elseif i==4; h.MarkerFaceColor='r'; h.Marker='o';
    end
end
xlabel('Cell Cycle Length');ylabel('Growth Rate');
title([CellName ': ' num2str(sztime) ' hrs'])
axis([20 100 0.8*min(GR) 1.1*max(GR)])
