# Supplementary material for: Cell size sensing in animal cells coordinates anabolic growth rates and cell cycle progression to maintain cell size uniformity
Source: eLife. 2018 Jun 11;7:e26957. doi: 10.7554/eLife.26957 (PMC6031432; doi:10.7554/eLife.26957)
Supplement: Figure 9—source data 1. — Figure_9A.m generates Figure 9A, and Figure_9 .m generates Figure 9B–E and Figure 9—figure supplements 1–4. Source data include measurements of cell cycle length, cell size (total SE-A647 intensity), and cell count over time, under the conditions labeled in Figure 9—figure supplements 1–4. [file elife-26957-fig9-data1.zip › Figure 9-source code and data/Figure_9A.m]

%% Load data
load('RpeDrugsGRData.mat')

% loads variables:
% 'Plasmids' or 'Drugs' = Plate maps showing perturbations
% 'RpePlasmidsGR' or 'RpeDrugsGR' or 'HelaDrugsGR' = Growth rates
% 'PlasmidsRMgof' or 'RpeDrugsMgof' or 'HelaDrugsMgof' = goodness-of-fit values for bulk mass fits
% 'PlasmidsRNgof' or 'RpeDrugsNgof' or 'HelaDrugsNgof' = goodness-of-fit values for fixed cell count fits
% 'PlasmidsRCC' or 'RpeDrugsCC' or 'HelaDrugsCC' = average cell cycle length calculated from dpc curves
% 'PlasmidsRFCC' or 'RpeDrugsFCC' or 'HelaDrugsFCC' = cell cycle length calculated from fixed cell proliferation curves

%% Load Inducible Plasmid data for Rpe1- Round 2
load('IndPlasmidsGRData2');
% loads variables: 'IndPlasmids2','IndPlasmidsGR2','IndPlasmidsRMgof2','IndPlasmidsRNgof2','IndPlasmidsRCC2','IndPlasmidsRFCC2','IndPlasmids2_GeneratingCode','IndPlasmids2_Fixed'
% Most effective doses: IndPlasmids2([1 6],1), IndPlasmids2([1 6],2), IndPlasmids2([2 6],3)

Rgr40_corr=RpeDrugsGR;Rgr40_corr(RpeDrugsCC<0)=NaN;Rgr40_corr(RpeDrugsMgof<0.4 | RpeDrugsNgof<0.4)=NaN;

% normalizing plasmid GR for each inducible cell line
Avg_drug_cntr=mean(Rgr40_corr(2:7,6));
Avg_drug_cntr_CC=mean(RpeDrugsCC(2:7,6));
clear Norm_IndPlasmidsGR2 Norm_IndPlasmidsRFCC2
for iter=1:3
    Avg_plasmid_Cntr_GR=IndPlasmidsGR2(6,iter);
    Norm_IndPlasmidsGR2(:,iter)=Avg_drug_cntr.*IndPlasmidsGR2(:,iter)./Avg_plasmid_Cntr_GR;
    Avg_plasmid_Cntr_CC=IndPlasmidsRFCC2(6,iter);
    Norm_IndPlasmidsRFCC2(:,iter)=Avg_drug_cntr_CC+IndPlasmidsRFCC2(:,iter)-Avg_plasmid_Cntr_CC;
end

% % To use cc time from dpc instead of fixed cells:
% clear Norm_IndPlasmidsGR2 Norm_IndPlasmidsRFCC2
% for iter=1:3
%     Avg_plasmid_Cntr_GR=IndPlasmidsGR2(6,iter);
%     Norm_IndPlasmidsGR2(:,iter)=Avg_drug_cntr.*IndPlasmidsGR2(:,iter)./Avg_plasmid_Cntr_GR;
%     Avg_plasmid_Cntr_CC=IndPlasmidsRCC2(6,iter);
%     Norm_IndPlasmidsRFCC2(:,iter)=Avg_drug_cntr_CC+IndPlasmidsRCC2(:,iter)-Avg_plasmid_Cntr_CC;
% end

%% Organizing data for plotting: Rpe1 drugs and overexpression round II
Rgr40_corr=RpeDrugsGR;Rgr40_corr(RpeDrugsCC<0)=NaN;Rgr40_corr(RpeDrugsMgof<0.4 | RpeDrugsNgof<0.4)=NaN;

% Trimming empty wells
RpeDrugsCC2=RpeDrugsCC(2:7,2:11);
Rgr40_corr2=Rgr40_corr(2:7,2:11);
Drugs2=Drugs(2:7,2:11);

% Choosing cell size measurement
Sizes=RpeDrugs_Fixed.AvgSizes(:,:,2); % Average size of replicates at timepoint 2 (44 hrs). 
Sizes(4:6,1)=RpeDrugs_Fixed.AvgSizes(4:6,1,3);   % For palbociclib and radicicol, use size at 68 hrs since they continue growing.
Sizes(1:6,10)=RpeDrugs_Fixed.AvgSizes(1:6,10,3); 

% Vectorizing data. Defining tau, growth rate and labels
Tau=RpeDrugsCC2(:);
GR=Rgr40_corr2(:);
Labels=Drugs2(:);
Sizes=Sizes(:);

% removing toxic conditions (dying cells)
Tau=Tau(~isnan(GR));
Labels=Labels(~isnan(GR));
Sizes=Sizes(~isnan(GR));
GR=GR(~isnan(GR));

% removing conditions that have two drugs
DoubleDrug_i=~(cellfun(@isempty,regexpi(Labels,'+')));
Tau=Tau(~DoubleDrug_i);
Labels=Labels(~DoubleDrug_i);
Sizes=Sizes(~DoubleDrug_i);
GR=GR(~DoubleDrug_i);

% removing BN82002 to plot only cdk1/2 inhibitors (Previously removed only concentrations lower than 3.12 uM)
L=length(Tau);
Tau=Tau([1:12 19:L]);
Labels=Labels([1:12 19:L]);
Sizes=Sizes([1:12 19:L]);
GR=GR([1:12 19:L]);

% removing lowest dose of cdk2 inhibitor III (very small effect)
toremove=(strcmp(Labels,'0.38 uM Cdk2 Inhibitor III'));
Tau=Tau(~toremove);
Labels=Labels(~toremove);
Sizes=Sizes(~toremove);
GR=GR(~toremove);

% switching order of drug name and concentration
for i=1:length(Labels)
    [tokens,matches]=regexp(Labels(i),'(.*)\s(\S{4,}.*)','tokens');
    if isempty(matches{1})
        Labels2{i}=Labels{i};
    else
        Labels2{i}=[tokens{1}{1}{2} ' ' tokens{1}{1}{1}];
    end
end

% clasifying drugs into growth rate inhibitors, cell cycle inhibitors, etc
Torin_i=~(cellfun(@isempty,regexpi(Labels,'.*Torin.*')));
Rapamycin_i=~(cellfun(@isempty,regexpi(Labels,'.*Rapamycin.*')));
Cycloheximide_i=~(cellfun(@isempty,regexpi(Labels,'.*Cycloheximide.*')));
GR_i=Torin_i|Rapamycin_i|Cycloheximide_i;

Control_i=~(cellfun(@isempty,regexpi(Labels,'.*Control.*')));

Palbociclib_i=~(cellfun(@isempty,regexpi(Labels,'.*Palbociclib.*')));
Radicicol_i=~(cellfun(@isempty,regexpi(Labels,'.*Radicicol.*')));

CC_i=~(GR_i|Radicicol_i|Palbociclib_i|Control_i);

% reorganize based on class
Catalogue=[find(Control_i);...
    find(GR_i);...
    find(CC_i);...
    find(Palbociclib_i);...
    find(Radicicol_i)];

GR2=GR(Catalogue);
Tau2=Tau(Catalogue);
Sizes2=Sizes(Catalogue);
Labels2=Labels2(Catalogue);

% adding the inducible expression.
InducibleTau=[Norm_IndPlasmidsRFCC2([2 6],3) ; Norm_IndPlasmidsRFCC2([1 6],2) ; Norm_IndPlasmidsRFCC2([1 6],1)];
InducibleGR=[Norm_IndPlasmidsGR2([2 6],3) ; Norm_IndPlasmidsGR2([1 6],2) ; Norm_IndPlasmidsGR2([1 6],1)];
InducibleLabels=[IndPlasmids2([2 6],3) ; IndPlasmids2([1 6],2) ; IndPlasmids2([1 6],1)];

% Choosing cell size measurement for inducible expression- Average size of replicates at 53 hrs
InducibleSizes=[IndPlasmids2_Fixed.AvgSizes([2 6],3,1) ; IndPlasmids2_Fixed.AvgSizes([1 6],2,1) ; IndPlasmids2_Fixed.AvgSizes([1 6],1,1)];

% combining drug data and genetic data
Tau3=[Tau2 ; InducibleTau];
GR3=[GR2 ; InducibleGR];
Sizes3=[Sizes2 ; InducibleSizes];
Labels3=[Labels2' ; InducibleLabels];

% Grouping into drug classes
I=[ones(length(find(Control_i)),1);...
    2*ones(length(find(GR_i)),1);...
    3*ones(length(find(CC_i)),1);...
    4*ones(length(find(Palbociclib_i)),1);...
    5*ones(length(find(Radicicol_i)),1);...
    6*ones(6,1)];

% grouping into individual drugs (Previously: ...double(strncmp(Labels3,'BN82',4))*5+...)
I2=[double(strncmp(Labels3,'Cont',4))*1+...
    double(strncmp(Labels3,'Cycl',4))*2+...
    double(strncmp(Labels3,'Tori',4))*3+...
    double(strncmp(Labels3,'Rapa',4))*4+...
    double(strncmp(Labels3,'SNS0',4))*5+...
    double(strncmp(Labels3,'PHA8',4))*6+...
    double(strncmp(Labels3,'Inhi',4))*7+...
    double(strncmp(Labels3,'Dina',4))*8+...
    double(strncmp(Labels3,'Palb',4))*9+...
    double(strncmp(Labels3,'Radi',4))*10+...
    double(strncmp(Labels3,'cycE',4))*11+...
    double(strncmp(Labels3,'p27 ',4))*12+...
    double(strncmp(Labels3,'cycD',4))*13];

%% plotting Growth Rate versus Tau
figure;hold on
MeanS=mean(Tau3(I==1))*mean(GR3(I==1));
plot(10:80,MeanS./(10:80),'k')
plot(10:80,0.75*MeanS./(10:80),'k');
plot(10:80,1.25*MeanS./(10:80),'k');
for i=2:8 
    h1=plot(Tau3(I2==i),GR3(I2==i));
    h1.Marker='o';
    h1.Color='k';
    h1.LineStyle='none';
    h1.MarkerSize=10;
    h1.MarkerFaceColor=[0.6 0.6 0.6];
end
for i=1
    h2=plot(Tau3(I2==i),GR3(I2==i));
    h2.Marker='o';
    h2.Color='k';
    h2.LineStyle='none';
    h2.MarkerSize=10;
    h2.MarkerFaceColor='c';
end
for i=9 %palbociclib
    h=plot(Tau3(I2==i),GR3(I2==i));
    h.Marker='o';
    h.Color='k';
    h.LineStyle='none';
    h.MarkerSize=10;
    h.MarkerFaceColor='r';
end
for i=10 %radicicol
    h=plot(Tau3(I2==i),GR3(I2==i));
    h.Marker='o';
    h.Color='k';
    h.LineStyle='none';
    h.MarkerSize=10;
    h.MarkerFaceColor='y';
end
for i=11 %cyc E
    ii=find(I2==i);
    h=plot(Tau3(ii(1)),GR3(ii(1)));
    h.Marker='d';
    h.Color='k';
    h.LineStyle='none';
    h.MarkerSize=13;
    h.MarkerFaceColor='g';
end
for i=13 %cyc D
    ii=find(I2==i);
    h=plot(Tau3(ii(1)),GR3(ii(1)));
    h.Marker='d';
    h.Color='k';
    h.LineStyle='none';
    h.MarkerSize=13;
    h.MarkerFaceColor='r';
end
axis([10 80 0 6e5])
