# Supplementary material for: Cell size sensing in animal cells coordinates anabolic growth rates and cell cycle progression to maintain cell size uniformity
Source: eLife. 2018 Jun 11;7:e26957. doi: 10.7554/eLife.26957 (PMC6031432; doi:10.7554/eLife.26957)
Supplement: Figure 10—source data 1. — Source data include measurements of cell cycle length, cell size (total SE-A647 intensity), and cell count over time, under the conditions labeled in Figure 10. [file elife-26957-fig10-data1.zip › Figure 10-source code and data/Figure_10.m]

% Load data
load('Figure10_Data.mat')

dpcaxis=[0;7;22;32;46;57;70;77];
numtimepts=1:8; %Choose range of dpc timepoints to analyze.
p=2; %Plate with dpc measurements

timeaxis=[53 77];

%% Plot dpc proliferation curves
figure;counter=0;
for iter=[2:11] %loop over columns
    counter=counter+1;
    subplot(2,5,counter);hold on
    plot(dpcaxis(numtimepts),(squeeze(Curves.Numcells(7,iter,:,p)))','b','LineWidth',2.5);xlim([dpcaxis(numtimepts(1)) dpcaxis(numtimepts(end))+1]);ylim([0 max(max(max(max(Curves.Numcells(2:7,2:11,:,p)))))])
    if iter>=2&&iter<=7 %Choose conc. doxycycline to plot, depending on cell line.
        rowtoplot=2;
    else
        rowtoplot=4; %Change this to change conc of dox to plot for cyclin E
    end
    for iter2=rowtoplot
        plot(dpcaxis(numtimepts),(squeeze(Curves.Numcells(iter2,iter,:,p)))','r','LineWidth',2.5);xlim([dpcaxis(numtimepts(1)) dpcaxis(numtimepts(end))+1]);ylim([0 max(max(max(max(Curves.Numcells(2:7,2:11,:,p)))))])
    end
    hold off
    title(Drugs{2,iter});
end
suptitle(['Plate ' num2str(p) ': Number of Cells']);snapnow

figure;hold on
for iter=[2:4] %loop over columns
    plot(dpcaxis(numtimepts),(squeeze(Curves.Numcells(7,iter,:,p)))','b','LineWidth',2.5);xlim([dpcaxis(numtimepts(1)) dpcaxis(numtimepts(end))+1]);ylim([0 max(max(max(max(Curves.Numcells(2:7,2:11,:,p)))))])
    iter2=2; %Choose conc. doxycycline to plot, depending on cell line.
    plot(dpcaxis(numtimepts),(squeeze(Curves.Numcells(iter2,iter,:,p)))','r','LineWidth',2.5);xlim([dpcaxis(numtimepts(1)) dpcaxis(numtimepts(end))+1]);ylim([0 max(max(max(max(Curves.Numcells(2:7,2:11,:,p)))))])
    xlabel('Time (hrs)');ylabel('Number of Cells');title('Cyclin D');legend('Control','1000 ng/mL dox','Location','northwest');
end

figure;hold on
for iter=[5:7] %loop over columns
    plot(dpcaxis(numtimepts),(squeeze(Curves.Numcells(7,iter,:,p)))','b','LineWidth',2.5);xlim([dpcaxis(numtimepts(1)) dpcaxis(numtimepts(end))+1]);ylim([0 max(max(max(max(Curves.Numcells(2:7,2:11,:,p)))))])
    iter2=2; %Choose conc. doxycycline to plot, depending on cell line.
    plot(dpcaxis(numtimepts),(squeeze(Curves.Numcells(iter2,iter,:,p)))','r','LineWidth',2.5);xlim([dpcaxis(numtimepts(1)) dpcaxis(numtimepts(end))+1]);ylim([0 max(max(max(max(Curves.Numcells(2:7,2:11,:,p)))))])
    xlabel('Time (hrs)');ylabel('Number of Cells');title('p27');legend('Control','1000 ng/mL dox','Location','northwest');
end

figure;hold on
for iter=[8:11] %loop over columns
    plot(dpcaxis(numtimepts),(squeeze(Curves.Numcells(7,iter,:,p)))','b','LineWidth',2.5);xlim([dpcaxis(numtimepts(1)) dpcaxis(numtimepts(end))+1]);ylim([0 max(max(max(max(Curves.Numcells(2:7,2:11,:,p)))))])
    iter2=4; %Choose conc. doxycycline to plot, depending on cell line, Change legend accordingly.
    plot(dpcaxis(numtimepts),(squeeze(Curves.Numcells(iter2,iter,:,p)))','r','LineWidth',2.5);xlim([dpcaxis(numtimepts(1)) dpcaxis(numtimepts(end))+1]);ylim([0 max(max(max(max(Curves.Numcells(2:7,2:11,:,p)))))])
    xlabel('Time (hrs)');ylabel('Number of Cells');title('Cyclin E');legend('Control','50 ng/mL dox','Location','northwest');
end

%% Plot cell size distributions
platenum=2;%Choose fixed plate to plot
figure;counter=0;
for iter=[2:11] %loop over columns
    counter=counter+1;
    subplot(2,5,counter);hold on
    plot(Fixed{platenum}.Paxis{7,iter},Fixed{platenum}.Pdensity{7,iter},'b','LineWidth',2.5);axis tight
    if iter>=2&&iter<=7 %Choose conc. doxycycline to plot, depending on cell line.
        rowtoplot=2;
    else
        rowtoplot=4; %Change this to change conc of dox to plot for cyclin E
    end
    for iter2=rowtoplot
        plot(Fixed{platenum}.Paxis{iter2,iter},Fixed{platenum}.Pdensity{iter2,iter},'r','LineWidth',2.5);axis tight
    end
    hold off
    title(Drugs{2,iter});
end
suptitle(['Plate ' num2str(p) ': Cell Size (protein)']);snapnow

figure;hold on
for iter=[2:4] %loop over columns
    plot(Fixed{platenum}.Paxis{7,iter},Fixed{platenum}.Pdensity{7,iter},'b','LineWidth',2.5);axis tight
    iter2=2; %Choose conc. doxycycline to plot, depending on cell line.
    plot(Fixed{platenum}.Paxis{iter2,iter},Fixed{platenum}.Pdensity{iter2,iter},'r','LineWidth',2.5);axis tight
end
xlabel('Time (hrs)');ylabel('Cell Size (protein)');title('Cyclin D');legend('Control','1000 ng/mL dox','Location','northeast');

figure;hold on
for iter=[5:7] %loop over columns
    plot(Fixed{platenum}.Paxis{7,iter},Fixed{platenum}.Pdensity{7,iter},'b','LineWidth',2.5);axis tight
    iter2=2; %Choose conc. doxycycline to plot, depending on cell line.
    plot(Fixed{platenum}.Paxis{iter2,iter},Fixed{platenum}.Pdensity{iter2,iter},'r','LineWidth',2.5);axis tight
end
xlabel('Time (hrs)');ylabel('Cell Size (protein)');title('p27');legend('Control','1000 ng/mL dox','Location','northeast');

figure;hold on
for iter=[8:11] %loop over columns
    plot(Fixed{platenum}.Paxis{7,iter},Fixed{platenum}.Pdensity{7,iter},'b','LineWidth',2.5);axis tight
    iter2=4; %Choose conc. doxycycline to plot, depending on cell line.
    plot(Fixed{platenum}.Paxis{iter2,iter},Fixed{platenum}.Pdensity{iter2,iter},'r','LineWidth',2.5);axis tight
end
xlabel('Time (hrs)');ylabel('Cell Size (protein)');title('Cyclin E');legend('Control','50 ng/mL dox','Location','northeast');

%% Scatter plots comparing average cell cycle time and size for all cell lines
figure;counter=0;
for iter=[2:11]
    counter=counter+1;
    if iter>=2&&iter<=7 %Choose conc. doxycycline to plot, depending on cell line.
        rowtoplot=2;
    else
        rowtoplot=3; %Change this to change conc of dox to plot for cyclin E
    end
    subplot(1,2,1);hold on
    e1=plot([counter],...
        [Curves.cclength(rowtoplot,iter,2)/Curves.cclength(7,iter,2)],...
        's','markersize',10,'markerfacecolor',[0.3 0.3 0.3],'markeredgecolor','k');
    e1.LineWidth=2;
    %     e1.CapSize = 15;
    e1.Color = 'k';
    axis([0.5 10.5 0.5 1.5])
    ylabel('Cell Cycle Length/Control')
    subplot(1,2,2);hold on
    E1=Fixed{platenum}.CVProt(7,iter)*Fixed{platenum}.MedProt(7,iter)/sqrt(Fixed{platenum}.Numcells(7,iter));
    E2=Fixed{platenum}.CVProt(rowtoplot,iter)*Fixed{platenum}.MedProt(rowtoplot,iter)/sqrt(Fixed{platenum}.Numcells(rowtoplot,iter));
        e1=errorbar([counter],...
            [Fixed{platenum}.MedProt(rowtoplot,iter)/Fixed{platenum}.MedProt(7,iter)],...
            [(E2/Fixed{platenum}.MedProt(7,iter))-(E1*Fixed{platenum}.MedProt(rowtoplot,iter)/(Fixed{platenum}.MedProt(7,iter)^2))],'s','markersize',10,'markerfacecolor',[0.3 0.3 0.3],'markeredgecolor','k');
%    %To plot cell size, not normalized to control:
%       e1=errorbar([counter],...
%         [Fixed{platenum}.MeanProt(rowtoplot,iter)],...
%         [E2],'s','markersize',10,'markerfacecolor',[0.3 0.3 0.3],'markeredgecolor','k');
    e1.LineWidth=2;
    e1.CapSize = 15;
    e1.Color = 'k';
    axis([0.5 10.5 0.5 1.5])
    ylabel('Median Cell Size (protein)/Control')   
end
subplot(1,2,1);set(gca,'xtick',[2 5 8],'xticklabel',{'Cyclin D','p27','Cyclin E 100'})
subplot(1,2,2);set(gca,'xtick',[2 5 8],'xticklabel',{'Cyclin D','p27','Cyclin E 100'})
%% Scatter plots comparing average cell cycle time and size for all cell lines
figure;counter=0;
for iter=[2:11]
    counter=counter+1;
    if iter>=2&&iter<=7 %Choose conc. doxycycline to plot, depending on cell line.
        rowtoplot=2;
    else
        rowtoplot=3; %Change this to change conc of dox to plot for cyclin E
    end
    subplot(1,2,1);hold on
    e1=plot([counter],...
        [Curves.cclength(rowtoplot,iter,2)/Curves.cclength(7,iter,2)],...
        's','markersize',10,'markerfacecolor',[0.3 0.3 0.3],'markeredgecolor','k');
    e1.LineWidth=2;
    %     e1.CapSize = 15;
    e1.Color = 'k';
    axis([0.5 10.5 0.5 1.5])
    ylabel('Cell Cycle Length/Control')
    subplot(1,2,2);hold on
    E1=Fixed{platenum}.CVProt(7,iter)*Fixed{platenum}.MedProt(7,iter)/sqrt(Fixed{platenum}.Numcells(7,iter));
    E2=Fixed{platenum}.CVProt(rowtoplot,iter)*Fixed{platenum}.MedProt(rowtoplot,iter)/sqrt(Fixed{platenum}.Numcells(rowtoplot,iter));
        e1=errorbar([counter],...
            [Fixed{platenum}.MedProt(rowtoplot,iter)/Fixed{platenum}.MedProt(7,iter)],...
            [(E2/Fixed{platenum}.MedProt(7,iter))-(E1*Fixed{platenum}.MedProt(rowtoplot,iter)/(Fixed{platenum}.MedProt(7,iter)^2))],'s','markersize',10,'markerfacecolor',[0.3 0.3 0.3],'markeredgecolor','k');
%    %To plot cell size, not normalized to control:
%       e1=errorbar([counter],...
%         [Fixed{platenum}.MeanProt(rowtoplot,iter)],...
%         [E2],'s','markersize',10,'markerfacecolor',[0.3 0.3 0.3],'markeredgecolor','k');
    e1.LineWidth=2;
    e1.CapSize = 15;
    e1.Color = 'k';
    axis([0.5 10.5 0.5 1.5])
    ylabel('Median Cell Size (protein)/Control')   
end
subplot(1,2,1);set(gca,'xtick',[2 5 8],'xticklabel',{'Cyclin D','p27','Cyclin E 100'})
subplot(1,2,2);set(gca,'xtick',[2 5 8],'xticklabel',{'Cyclin D','p27','Cyclin E 100'})
%% Scatter plots comparing average cell cycle time and size for all cell lines + ctrls
% figure;plot(dpcaxis(numtimepts),squeeze(Curves.Numcells(7,2:11,:,2))');hold on
% plot(dpcaxis(numtimepts),mean(squeeze(Curves.Numcells(7,2:11,:,2))),'k','LineWidth',2)
% plot(dpcaxis(numtimepts),median(squeeze(Curves.Numcells(7,2:11,:,2))),'r','LineWidth',2)

Avgcctime=median(Curves.cclength(7,2:11,2)); % 19.7021 hrs
AvgcctimeD=median(Curves.cclength(7,2:4,2)); % 19.1631 hrs
AvgcctimeP=median(Curves.cclength(7,5:7,2)); % 19.3952 hrs
AvgcctimeE=median(Curves.cclength(7,8:11,2)); % 21.7641 hrs

Avgsize=median(Fixed{platenum}.MedProt(7,2:11));
AvgsizeD=median(Fixed{platenum}.MedProt(7,2:4));
AvgsizeP=median(Fixed{platenum}.MedProt(7,5:7));
AvgsizeE=median(Fixed{platenum}.MedProt(7,8:11));

Caxis=[1 2 3 8 9 10 15 16 17 18];
Eaxis=[4 5 6 11 12 13 19 20 21 22];
figure;
counter=0;
for iter=[2:11] %Plot controls
    counter=counter+1;
    if iter>=2&&iter<=4 %Choose conc. doxycycline to plot, depending on cell line.
        Avgcc=AvgcctimeD; Avgsz=AvgsizeD;
    elseif iter>=5&&iter<=7
        Avgcc=AvgcctimeP; Avgsz=AvgsizeP;
    else
        Avgcc=AvgcctimeE; Avgsz=AvgsizeE;
    end
    subplot(1,2,1);hold on
    e1=plot([Caxis(counter)],...
        [Curves.cclength(7,iter,2)/Avgcc],...
        's','markersize',10,'markerfacecolor',[0.3 0.3 0.3],'markeredgecolor','k');
    e1.LineWidth=2;
    %     e1.CapSize = 15;
    e1.Color = 'k';
    subplot(1,2,2);hold on
    e1=plot([Caxis(counter)],...
        [Fixed{platenum}.MeanProt(7,iter)/Avgsz],...
        's','markersize',10,'markerfacecolor',[0.3 0.3 0.3],'markeredgecolor','k');
    e1.LineWidth=2;
%     e1.CapSize = 15;
    e1.Color = 'k'; 
end
counter=0;
for iter=[2:11] %Plot overexpression wells
    counter=counter+1;
    if iter>=2&&iter<=7 %Choose conc. doxycycline to plot, depending on cell line.
        rowtoplot=2;
    else
        rowtoplot=3; %Change this to change conc of dox to plot for cyclin E
    end
    subplot(1,2,1);hold on
    e1=plot([Eaxis(counter)],...
        [Curves.cclength(rowtoplot,iter,2)/Curves.cclength(7,iter,2)],...
        's','markersize',10,'markerfacecolor',[0.5 0 0],'markeredgecolor','r');
    e1.LineWidth=2;
    %     e1.CapSize = 15;
    e1.Color = 'r';
    xlim([0.5 22.5])
    ylabel('Cell Cycle Length/Control')
    subplot(1,2,2);hold on
    E1=Fixed{platenum}.CVProt(7,iter)*Fixed{platenum}.MeanProt(7,iter)/sqrt(Fixed{platenum}.Numcells(7,iter));
    E2=Fixed{platenum}.CVProt(rowtoplot,iter)*Fixed{platenum}.MeanProt(rowtoplot,iter)/sqrt(Fixed{platenum}.Numcells(rowtoplot,iter));
        e1=errorbar([Eaxis(counter)],...
            [Fixed{platenum}.MeanProt(rowtoplot,iter)/Fixed{platenum}.MeanProt(7,iter)],...
            [(E2/Fixed{platenum}.MeanProt(7,iter))-(E1*Fixed{platenum}.MeanProt(rowtoplot,iter)/(Fixed{platenum}.MeanProt(7,iter)^2))],'s','markersize',10,'markerfacecolor',[0.5 0 0],'markeredgecolor','r');
%    %To plot cell size, not normalized to control:
%       e1=errorbar([counter],...
%         [Fixed{platenum}.MeanProt(rowtoplot,iter)],...
%         [E2],'s','markersize',10,'markerfacecolor',[0.3 0.3 0.3],'markeredgecolor','k');
    e1.LineWidth=2;
    e1.CapSize = 15;
    e1.Color = 'r';
    xlim([0.5 22.5])
    ylabel('Mean Cell Size (protein)/Control')   
end
subplot(1,2,1);set(gca,'xtick',[2 5 9 12 16 20],'xticklabel',{'Ctrl','Cyclin D','Ctrl','p27','Ctrl','Cyclin E 100'})
subplot(1,2,2);set(gca,'xtick',[2 5 9 12 16 20],'xticklabel',{'Ctrl','Cyclin D','Ctrl','p27','Ctrl','Cyclin E 100'})

Caxis=[1 2 3 8 9 10 15 16 17 18];
Eaxis=[4 5 6 11 12 13 19 20 21 22];
figure;
counter=0;
for iter=[2:11] %Plot controls
    counter=counter+1;
    if iter>=2&&iter<=4 %Choose conc. doxycycline to plot, depending on cell line.
        Avgcc=AvgcctimeD; Avgsz=AvgsizeD;
    elseif iter>=5&&iter<=7
        Avgcc=AvgcctimeP; Avgsz=AvgsizeP;
    else
        Avgcc=AvgcctimeE; Avgsz=AvgsizeE;
    end
    subplot(1,2,1);hold on
    e1=plot([Caxis(counter)],...
        [Curves.cclength(7,iter,2)/Avgcc],...
        's','markersize',10,'markerfacecolor',[0.3 0.3 0.3],'markeredgecolor','k');
    e1.LineWidth=2;
    %     e1.CapSize = 15;
    e1.Color = 'k';
    subplot(1,2,2);hold on
    e1=plot([Caxis(counter)],...
        [Fixed{platenum}.MedProt(7,iter)/Avgsz],...
        's','markersize',10,'markerfacecolor',[0.3 0.3 0.3],'markeredgecolor','k');
    e1.LineWidth=2;
%     e1.CapSize = 15;
    e1.Color = 'k'; 
end
counter=0;
for iter=[2:11] %Plot overexpression wells
    counter=counter+1;
    if iter>=2&&iter<=7 %Choose conc. doxycycline to plot, depending on cell line.
        rowtoplot=2;
    else
        rowtoplot=3; %Change this to change conc of dox to plot for cyclin E
    end
    subplot(1,2,1);hold on
    e1=plot([Eaxis(counter)],...
        [Curves.cclength(rowtoplot,iter,2)/Curves.cclength(7,iter,2)],...
        's','markersize',10,'markerfacecolor',[0.5 0 0],'markeredgecolor','r');
    e1.LineWidth=2;
    %     e1.CapSize = 15;
    e1.Color = 'r';
    xlim([0.5 22.5])
    ylabel('Cell Cycle Length/Control')
    subplot(1,2,2);hold on
    E1=Fixed{platenum}.CVProt(7,iter)*Fixed{platenum}.MedProt(7,iter)/sqrt(Fixed{platenum}.Numcells(7,iter));
    E2=Fixed{platenum}.CVProt(rowtoplot,iter)*Fixed{platenum}.MedProt(rowtoplot,iter)/sqrt(Fixed{platenum}.Numcells(rowtoplot,iter));
        e1=errorbar([Eaxis(counter)],...
            [Fixed{platenum}.MedProt(rowtoplot,iter)/Fixed{platenum}.MedProt(7,iter)],...
            [(E2/Fixed{platenum}.MedProt(7,iter))-(E1*Fixed{platenum}.MedProt(rowtoplot,iter)/(Fixed{platenum}.MedProt(7,iter)^2))],'s','markersize',10,'markerfacecolor',[0.5 0 0],'markeredgecolor','r');
%    %To plot cell size, not normalized to control:
%       e1=errorbar([counter],...
%         [Fixed{platenum}.MeanProt(rowtoplot,iter)],...
%         [E2],'s','markersize',10,'markerfacecolor',[0.3 0.3 0.3],'markeredgecolor','k');
    e1.LineWidth=2;
    e1.CapSize = 15;
    e1.Color = 'r';
    xlim([0.5 22.5])
    ylabel('Median Cell Size (protein)/Control')   
end
subplot(1,2,1);set(gca,'xtick',[2 5 9 12 16 20],'xticklabel',{'Ctrl','Cyclin D','Ctrl','p27','Ctrl','Cyclin E 100'})
subplot(1,2,2);set(gca,'xtick',[2 5 9 12 16 20],'xticklabel',{'Ctrl','Cyclin D','Ctrl','p27','Ctrl','Cyclin E 100'})

%% Recalculate cc length

% Newcclength=zeros(7,11); % (row,column,plate)
% Newearlycclength=zeros(7,11); 
% 
% for iter1=2%loop over plates
%     for iter3=2:4 %loop over columns
%         figure;clf
%         for iter2=[2 7]  %loop over rows
%             plot(dpcaxis,squeeze(Curves.Numcells(iter2,iter3,:,iter1)),'o');
%             hold on
%             title(Drugs{iter2,iter3});
%             [fitobject,gof] = fit(dpcaxis,log2(squeeze(Curves.Numcells(iter2,iter3,:,iter1))),'poly1');
%             disp(fitobject.p1)
%             plot(0:1:80,2.^(fitobject(0:1:80)))
%             disp(['Plate ' num2str(iter1) ': linear prolif. rsquare ' num2str(gof.rsquare)])
%             Newcclength(iter2,iter3)=1/fitobject.p1;
%             [fitobject,gof] = fit(dpcaxis(1:5),log2(squeeze(Curves.Numcells(iter2,iter3,1:5,iter1))),'poly1');
%             Newearlycclength(iter2,iter3)=1/fitobject.p1; 
%             pause
%         end
%     end
% end
